# Supplementary material for: Exploring Combined Use of Continuous Glucose Monitoring and Anti‐Diabetes Medications on Glycaemic Control for People With Type 2 Diabetes Not Using Insulin
Source: Endocrinol Diabetes Metab. 2025 Aug 25;8(5):e70089. doi: 10.1002/edm2.70089 (PMC12375899; doi:10.1002/edm2.70089)
Supplement: Supplementary file 1 — Appendix S1: National drug codes for anti‐diabetes medications. [file EDM2-8-e70089-s002.xlsx]

## Sheet: GLP-1 RA therapies
code	description	route	form	strength
2143301	Trulicity Pen	subcutaneous	solution	0.75 mg/0.5 mL
2143380	Trulicity Pen	subcutaneous	solution	0.75 mg/0.5 mL
2143401	Trulicity Pen	subcutaneous	solution	1.5 mg/0.5 mL
2143480	Trulicity Pen	subcutaneous	solution	1.5 mg/0.5 mL
2145701	Mounjaro	subcutaneous	solution	15 mg/0.5 mL
2145780	Mounjaro	subcutaneous	solution	15 mg/0.5 mL
2146001	Mounjaro	subcutaneous	solution	12.5 mg/0.5 mL
2146080	Mounjaro	subcutaneous	solution	12.5 mg/0.5 mL
2147101	Mounjaro	subcutaneous	solution	10 mg/0.5 mL
2147180	Mounjaro	subcutaneous	solution	10 mg/0.5 mL
2148401	Mounjaro	subcutaneous	solution	7.5 mg/0.5 mL
2148480	Mounjaro	subcutaneous	solution	7.5 mg/0.5 mL
2149501	Mounjaro	subcutaneous	solution	5 mg/0.5 mL
2149580	Mounjaro	subcutaneous	solution	5 mg/0.5 mL
2150601	Mounjaro	subcutaneous	solution	2.5 mg/0.5 mL
2150680	Mounjaro	subcutaneous	solution	2.5 mg/0.5 mL
2223601	Trulicity Pen	subcutaneous	solution	3 mg/0.5 mL
2223680	Trulicity Pen	subcutaneous	solution	3 mg/0.5 mL
2318201	Trulicity Pen	subcutaneous	solution	4.5 mg/0.5 mL
2318280	Trulicity Pen	subcutaneous	solution	4.5 mg/0.5 mL
24574502	Adlyxin	subcutaneous	kit	unspecified
24574702	Adlyxin	subcutaneous	solution	20 mcg/0.2 mL
169280013	Saxenda	subcutaneous	solution	18 mg/3 mL
169280015	Saxenda	subcutaneous	solution	18 mg/3 mL
169406012	Victoza	subcutaneous	solution	18 mg/3 mL
169406013	Victoza	subcutaneous	solution	18 mg/3 mL
169413001	Ozempic	subcutaneous	solution	4 mg/3 mL
169413013	Ozempic	subcutaneous	solution	4 mg/3 mL
169413211	Ozempic	subcutaneous	solution	2 mg/1.5 mL (0.25 mg or 0.5 mg dose)
169413212	Ozempic	subcutaneous	solution	2 mg/1.5 mL (0.25 mg or 0.5 mg dose)
169413602	Ozempic	subcutaneous	solution	2 mg/1.5 mL (1 mg dose)
169413611	Ozempic	subcutaneous	solution	2 mg/1.5 mL (1 mg dose)
169430313	Rybelsus	oral	tablet	3 mg
169430330	Rybelsus	oral	tablet	3 mg
169430713	Rybelsus	oral	tablet	7 mg
169430730	Rybelsus	oral	tablet	7 mg
169431413	Rybelsus	oral	tablet	14 mg
169431430	Rybelsus	oral	tablet	14 mg
169450114	Wegovy (1 mg dose)	subcutaneous	solution	1 mg/0.5 mL (1 mg dose)
169450514	Wegovy (0.5 mg dose)	subcutaneous	solution	0.5 mg/0.5 mL (0.5 mg dose)
169451714	Wegovy (1.7 mg dose)	subcutaneous	solution	1.7 mg/0.75 mL (1.7 mg dose)
169452414	Wegovy (2.4 mg dose)	subcutaneous	solution	2.4 mg/0.75 mL (2.4 mg dose)
169452514	Wegovy (0.25 mg dose)	subcutaneous	solution	0.25 mg/0.5 mL (0.25 mg dose)
169477211	Ozempic	subcutaneous	solution	8 mg/3 mL (2 mg dose)
169477212	Ozempic	subcutaneous	solution	8 mg/3 mL (2 mg dose)
173086601	Tanzeum	subcutaneous	powder for injection	30 mg
173086635	Tanzeum	subcutaneous	powder for injection	30 mg
173086701	Tanzeum	subcutaneous	powder for injection	50 mg
173086735	Tanzeum	subcutaneous	powder for injection	50 mg
310651201	Byetta Prefilled Pen	subcutaneous	solution	5 mcg/0.02 mL
310652001	Bydureon Tray	subcutaneous	powder for injection, extended release	2 mg
310652004	Bydureon Tray	subcutaneous	powder for injection, extended release	2 mg
310652401	Byetta Prefilled Pen	subcutaneous	solution	10 mcg/0.04 mL
310653001	Bydureon Pen	subcutaneous	powder for injection, extended release	2 mg
310653004	Bydureon Pen	subcutaneous	powder for injection, extended release	2 mg
310654001	Bydureon BCise	subcutaneous	suspension, extended release	2 mg/0.85 mL
310654004	Bydureon BCise	subcutaneous	suspension, extended release	2 mg/0.85 mL
54868538400	Byetta Prefilled Pen	subcutaneous	solution	5 mcg/0.02 mL
54868538401	Byetta Prefilled Pen	subcutaneous	solution	10 mcg/0.04 mL
66780021007	Byetta Prefilled Pen	subcutaneous	solution	5 mcg/0.02 mL
66780021008	Byetta Prefilled Pen	subcutaneous	solution	10 mcg/0.04 mL
66780021201	Byetta Prefilled Pen	subcutaneous	solution	10 mcg/0.04 mL
66780021901	Bydureon Kit	subcutaneous	powder for injection, extended release	2 mg
66780021902	Bydureon Kit	subcutaneous	powder for injection, extended release	2 mg
66780021904	Bydureon Kit	subcutaneous	powder for injection, extended release	2 mg
66780022601	Bydureon Kit	subcutaneous	powder for injection, extended release	2 mg
66789021902	Bydureon Kit	subcutaneous	powder for injection, extended release	2 mg

## Sheet: DPP4i monotherapy
code	description	route	form	strength
3421411	Onglyza	oral	tablet	2.5 mg
3421421	Onglyza	oral	tablet	2.5 mg
3421511	Onglyza	oral	tablet	5 mg
3421521	Onglyza	oral	tablet	5 mg
3421531	Onglyza	oral	tablet	5 mg
3421541	Onglyza	oral	tablet	5 mg
6011201	Januvia	oral	tablet	50 mg
6011228	Januvia	oral	tablet	50 mg
6011231	Januvia	oral	tablet	50 mg
6011254	Januvia	oral	tablet	50 mg
6022101	Januvia	oral	tablet	25 mg
6022128	Januvia	oral	tablet	25 mg
6022131	Januvia	oral	tablet	25 mg
6022154	Januvia	oral	tablet	25 mg
6027701	Januvia	oral	tablet	100 mg
6027702	Januvia	oral	tablet	100 mg
6027728	Januvia	oral	tablet	100 mg
6027731	Januvia	oral	tablet	100 mg
6027733	Januvia	oral	tablet	100 mg
6027754	Januvia	oral	tablet	100 mg
6027774	Januvia	oral	tablet	100 mg
6027782	Januvia	oral	tablet	100 mg
310610030	Onglyza	oral	tablet	2.5 mg
310610090	Onglyza	oral	tablet	2.5 mg
310610530	Onglyza	oral	tablet	5 mg
310610550	Onglyza	oral	tablet	5 mg
310610590	Onglyza	oral	tablet	5 mg
597014030	Tradjenta	oral	tablet	5 mg
597014061	Tradjenta	oral	tablet	5 mg
597014070	Unknown
597014090	Tradjenta	oral	tablet	5 mg
12280040130	Unknown
35356010330	Januvia	oral	tablet	100 mg
45802008765	Alogliptin	oral	tablet	6.25 mg
45802010365	Alogliptin	oral	tablet	12.5 mg
45802015065	Alogliptin	oral	tablet	25 mg
50090103600	Unknown
51138047930	Unknown
51138048030	Unknown
51138048130	Unknown
54569592500	Januvia	oral	tablet	100 mg
54868584000	Unknown
54868584001	Unknown
54868603100	Januvia	oral	tablet	50 mg
54868603101	Unknown
54868630900	Unknown
64764012530	Nesina	oral	tablet	12.5 mg
64764025030	Nesina	oral	tablet	25 mg
64764062530	Nesina	oral	tablet	6.25 mg
66105065203	Januvia	oral	tablet	100 mg
71610030009	Unknown

## Sheet: DPP4i combination therapies
code	description	route	form	strength
3422111	Kombiglyze XR	oral	tablet, extended release	500 mg-5 mg
3422216	Kombiglyze XR	oral	tablet, extended release	1000 mg-2.5 mg
3422311	Kombiglyze XR	oral	tablet, extended release	1000 mg-5 mg
6007861	Janumet XR	oral	tablet, extended release	500 mg-50 mg
6007862	Janumet XR	oral	tablet, extended release	500 mg-50 mg
6007882	Janumet XR	oral	tablet, extended release	500 mg-50 mg
6008061	Janumet XR	oral	tablet, extended release	1000 mg-50 mg
6008062	Janumet XR	oral	tablet, extended release	1000 mg-50 mg
6008082	Janumet XR	oral	tablet, extended release	1000 mg-50 mg
6008131	Janumet XR	oral	tablet, extended release	1000 mg-100 mg
6008154	Janumet XR	oral	tablet, extended release	1000 mg-100 mg
6008182	Janumet XR	oral	tablet, extended release	1000 mg-100 mg
6057501	Janumet	oral	tablet	500 mg-50 mg
6057552	Janumet	oral	tablet	500 mg-50 mg
6057561	Janumet	oral	tablet	500 mg-50 mg
6057562	Janumet	oral	tablet	500 mg-50 mg
6057582	Janumet	oral	tablet	500 mg-50 mg
6057752	Unknown
6057761	Janumet	oral	tablet	1000 mg-50 mg
6057762	Janumet	oral	tablet	1000 mg-50 mg
6057782	Janumet	oral	tablet	1000 mg-50 mg
6536703	Steglujan	oral	tablet	5 mg-100 mg
6536706	Steglujan	oral	tablet	5 mg-100 mg
6536707	Steglujan	oral	tablet	5 mg-100 mg
6536803	Steglujan	oral	tablet	15 mg-100 mg
6536806	Steglujan	oral	tablet	15 mg-100 mg
6536807	Steglujan	oral	tablet	15 mg-100 mg
310612560	Kombiglyze XR	oral	tablet, extended release	1000 mg-2.5 mg
310613530	Kombiglyze XR	oral	tablet, extended release	500 mg-5 mg
310614530	Kombiglyze XR	oral	tablet, extended release	1000 mg-5 mg
310677030	Qtern	oral	tablet	5 mg-5 mg
310678030	Qtern	oral	tablet	10 mg-5 mg
597014618	Jentadueto	oral	tablet	2.5 mg-500 mg
597014660	Jentadueto	oral	tablet	2.5 mg-500 mg
597014718	Jentadueto	oral	tablet	2.5 mg-850 mg
597014760	Jentadueto	oral	tablet	2.5 mg-850 mg
597014818	Jentadueto	oral	tablet	2.5 mg-1000 mg
597014860	Jentadueto	oral	tablet	2.5 mg-1000 mg
597016407	Unknown
597016430	Glyxambi	oral	tablet	25 mg-5 mg
597016439	Glyxambi	oral	tablet	25 mg-5 mg
597016490	Glyxambi	oral	tablet	25 mg-5 mg
597018207	Unknown
597018230	Glyxambi	oral	tablet	10 mg-5 mg
597018239	Glyxambi	oral	tablet	10 mg-5 mg
597018290	Glyxambi	oral	tablet	10 mg-5 mg
597027073	Jentadueto XR	oral	tablet, extended release	2.5 mg-1000 mg
597027094	Jentadueto XR	oral	tablet, extended release	2.5 mg-1000 mg
597027533	Jentadueto XR	oral	tablet, extended release	5 mg-1000 mg
597027581	Jentadueto XR	oral	tablet, extended release	5 mg-1000 mg
35356013660	Janumet	oral	tablet	500 mg-50 mg
45802016972	Alogliptin-Metformin	oral	tablet	12.5 mg-500 mg
45802021172	Alogliptin-Metformin	oral	tablet	12.5 mg-1000 mg
45802023865	Alogliptin-Pioglitazone	oral	tablet	12.5 mg-15 mg
45802026065	Alogliptin-Pioglitazone	oral	tablet	12.5 mg-30 mg
45802030465	Alogliptin-Pioglitazone	oral	tablet	12.5 mg-45 mg
45802035165	Alogliptin-Pioglitazone	oral	tablet	25 mg-15 mg
45802040265	Alogliptin-Pioglitazone	oral	tablet	25 mg-30 mg
45802049965	Alogliptin-Pioglitazone	oral	tablet	25 mg-45 mg
51138052630	Unknown
51138052730	Unknown
54868109700	Janumet	oral	tablet	1000 mg-50 mg
54868109701	Unknown
54868597300	Janumet	oral	tablet	500 mg-50 mg
64764012103	Oseni	oral	tablet	12.5 mg-15 mg
64764012303	Oseni	oral	tablet	12.5 mg-30 mg
64764012403	Oseni	oral	tablet	12.5 mg-45 mg
64764025103	Oseni	oral	tablet	25 mg-15 mg
64764025303	Oseni	oral	tablet	25 mg-30 mg
64764025403	Oseni	oral	tablet	25 mg-45 mg
64764033560	Kazano	oral	tablet	12.5 mg-500 mg
64764033760	Kazano	oral	tablet	12.5 mg-1000 mg

## Sheet: SGLT2i monotherapy
code	description	route	form	strength
3142711	Farxiga	oral	tablet	5 mg
3142811	Farxiga	oral	tablet	10 mg
6536303	Steglatro	oral	tablet	5 mg
6536306	Steglatro	oral	tablet	5 mg
6536307	Steglatro	oral	tablet	5 mg
6536403	Steglatro	oral	tablet	15 mg
6536406	Steglatro	oral	tablet	15 mg
6536407	Steglatro	oral	tablet	15 mg
310620530	Farxiga	oral	tablet	5 mg
310620595	Unknown
310621030	Farxiga	oral	tablet	10 mg
310621095	Unknown
597015207	Unknown
597015230	Jardiance	oral	tablet	10 mg
597015237	Jardiance	oral	tablet	10 mg
597015290	Jardiance	oral	tablet	10 mg
597015307	Unknown
597015330	Jardiance	oral	tablet	25 mg
597015337	Jardiance	oral	tablet	25 mg
597015390	Jardiance	oral	tablet	25 mg
50458014001	Unknown
50458014030	Invokana	oral	tablet	100 mg
50458014090	Invokana	oral	tablet	100 mg
50458014130	Invokana	oral	tablet	300 mg
50458014190	Invokana	oral	tablet	300 mg
71610017709	Jardiance	oral	tablet	25 mg
71610017715	Jardiance	oral	tablet	25 mg
71610017730	Unknown
71610017745	Jardiance	oral	tablet	25 mg

## Sheet: SGLT2i combination therapies
code	description	route	form	strength
6536703	Steglujan	oral	tablet	5 mg-100 mg
6536706	Steglujan	oral	tablet	5 mg-100 mg
6536707	Steglujan	oral	tablet	5 mg-100 mg
6536803	Steglujan	oral	tablet	15 mg-100 mg
6536806	Steglujan	oral	tablet	15 mg-100 mg
6536807	Steglujan	oral	tablet	15 mg-100 mg
6536903	Segluromet	oral	tablet	2.5 mg-500 mg
6536906	Segluromet	oral	tablet	2.5 mg-500 mg
6536907	Segluromet	oral	tablet	2.5 mg-500 mg
6537003	Segluromet	oral	tablet	7.5 mg-500 mg
6537006	Segluromet	oral	tablet	7.5 mg-500 mg
6537007	Segluromet	oral	tablet	7.5 mg-500 mg
6537303	Segluromet	oral	tablet	2.5 mg-1000 mg
6537306	Segluromet	oral	tablet	2.5 mg-1000 mg
6537307	Segluromet	oral	tablet	2.5 mg-1000 mg
6537403	Segluromet	oral	tablet	7.5 mg-1000 mg
6537406	Segluromet	oral	tablet	7.5 mg-1000 mg
6537407	Segluromet	oral	tablet	7.5 mg-1000 mg
310622560	Xigduo XR	oral	tablet, extended release	2.5 mg-1000 mg
310625030	Xigduo XR	oral	tablet, extended release	5 mg-500 mg
310626030	Xigduo XR	oral	tablet, extended release	5 mg-1000 mg
310626060	Xigduo XR	oral	tablet, extended release	5 mg-1000 mg
310627030	Xigduo XR	oral	tablet, extended release	10 mg-500 mg
310628030	Xigduo XR	oral	tablet, extended release	10 mg-1000 mg
310677030	Qtern	oral	tablet	5 mg-5 mg
310678030	Qtern	oral	tablet	10 mg-5 mg
597015918	Synjardy	oral	tablet	5 mg-500 mg
597015960	Synjardy	oral	tablet	5 mg-500 mg
597016407	Unknown
597016430	Glyxambi	oral	tablet	25 mg-5 mg
597016439	Glyxambi	oral	tablet	25 mg-5 mg
597016490	Glyxambi	oral	tablet	25 mg-5 mg
597016818	Synjardy	oral	tablet	12.5 mg-1000 mg
597016860	Synjardy	oral	tablet	12.5 mg-1000 mg
597017518	Synjardy	oral	tablet	5 mg-1000 mg
597017560	Synjardy	oral	tablet	5 mg-1000 mg
597018018	Synjardy	oral	tablet	12.5 mg-500 mg
597018060	Synjardy	oral	tablet	12.5 mg-500 mg
597018066	Unknown
597018207	Unknown
597018230	Glyxambi	oral	tablet	10 mg-5 mg
597018239	Glyxambi	oral	tablet	10 mg-5 mg
597018290	Glyxambi	oral	tablet	10 mg-5 mg
597028036	Unknown
597028073	Synjardy XR	oral	tablet, extended release	10 mg-1000 mg
597028090	Synjardy XR	oral	tablet, extended release	10 mg-1000 mg
597029020	Unknown
597029059	Synjardy XR	oral	tablet, extended release	5 mg-1000 mg
597029074	Synjardy XR	oral	tablet, extended release	5 mg-1000 mg
597029561	Unknown
597029578	Synjardy XR	oral	tablet, extended release	25 mg-1000 mg
597029588	Synjardy XR	oral	tablet, extended release	25 mg-1000 mg
597030020	Unknown
597030045	Synjardy XR	oral	tablet, extended release	12.5 mg-1000 mg
597030093	Synjardy XR	oral	tablet, extended release	12.5 mg-1000 mg
597038013	Trijardy XR	oral	tablet, extended release	10 mg-5 mg-1000 mg
597038068	Trijardy XR	oral	tablet, extended release	10 mg-5 mg-1000 mg
597038577	Trijardy XR	oral	tablet, extended release	12.5 mg-2.5 mg-1000 mg
597038586	Trijardy XR	oral	tablet, extended release	12.5 mg-2.5 mg-1000 mg
597039013	Trijardy XR	oral	tablet, extended release	25 mg-5 mg-1000 mg
597039071	Trijardy XR	oral	tablet, extended release	25 mg-5 mg-1000 mg
597039523	Trijardy XR	oral	tablet, extended release	5 mg-2.5 mg-1000 mg
597039582	Trijardy XR	oral	tablet, extended release	5 mg-2.5 mg-1000 mg
50458054060	Invokamet	oral	tablet	50 mg-500 mg
50458054160	Invokamet	oral	tablet	50 mg-1000 mg
50458054260	Invokamet	oral	tablet	150 mg-500 mg
50458054360	Invokamet	oral	tablet	150 mg-1000 mg
50458094001	Invokamet XR	oral	tablet, extended release	50 mg-500 mg
50458094101	Invokamet XR	oral	tablet, extended release	50 mg-1000 mg
50458094201	Invokamet XR	oral	tablet, extended release	150 mg-500 mg
50458094301	Invokamet XR	oral	tablet, extended release	150 mg-1000 mg

## Sheet: Sulfonylurea monotherapy
code	description	route	form	strength
2210322	Dymelor	oral	tablet	250 mg
2210722	Dymelor	oral	tablet	500 mg
2210750	Dymelor	oral	tablet	500 mg
9007002	Tolinase	oral	tablet	100 mg
9010002	Orinase	oral	tablet	500 mg
9010003	Orinase	oral	tablet	500 mg
9010005	Orinase	oral	tablet	500 mg
9010011	Orinase	oral	tablet	500 mg
9011402	Tolinase	oral	tablet	250 mg
9011404	Tolinase	oral	tablet	250 mg
9011405	Tolinase	oral	tablet	250 mg
9011406	Tolinase	oral	tablet	250 mg
9013101	Micronase	oral	tablet	1.25 mg
9014101	Micronase	oral	tablet	2.5 mg
9014102	Micronase	oral	tablet	2.5 mg
9014106	Micronase	oral	tablet	2.5 mg
9017103	Micronase	oral	tablet	5 mg
9017105	Micronase	oral	tablet	5 mg
9017106	Micronase	oral	tablet	5 mg
9017107	Micronase	oral	tablet	5 mg
9017111	Micronase	oral	tablet	5 mg
9017112	Micronase	oral	tablet	5 mg
9017113	Micronase	oral	tablet	5 mg
9034101	Glynase PresTab	oral	tablet	micronized 1.5 mg
9034102	Glynase PresTab	oral	tablet	micronized 1.5 mg
9035201	Glynase PresTab	oral	tablet	micronized 3 mg
9035202	Glynase PresTab	oral	tablet	micronized 3 mg
9035203	Glynase PresTab	oral	tablet	micronized 3 mg
9035204	Glynase PresTab	oral	tablet	micronized 3 mg
9035214	Glynase PresTab	oral	tablet	micronized 3 mg
9047706	Tolinase	oral	tablet	500 mg
9074102	Orinase Diagnostic	intravenous	powder for injection	1 g
9344901	Glynase PresTab	oral	tablet	micronized 6 mg
9344903	Glynase PresTab	oral	tablet	micronized 6 mg
39005103	DiaBeta	oral	tablet	2.5 mg
39005106	DiaBeta	oral	tablet	2.5 mg
39005110	DiaBeta	oral	tablet	2.5 mg
39005111	DiaBeta	oral	tablet	2.5 mg
39005150	DiaBeta	oral	tablet	2.5 mg
39005210	DiaBeta	oral	tablet	5 mg
39005211	DiaBeta	oral	tablet	5 mg
39005250	DiaBeta	oral	tablet	5 mg
39005270	DiaBeta	oral	tablet	5 mg
39005305	DiaBeta	oral	tablet	1.25 mg
39022110	Amaryl	oral	tablet	1 mg
39022210	Amaryl	oral	tablet	2 mg
39022211	Amaryl	oral	tablet	2 mg
39022310	Amaryl	oral	tablet	4 mg
39022311	Amaryl	oral	tablet	4 mg
47046324	GlipiZIDE	oral	tablet	5 mg
47046330	GlipiZIDE	oral	tablet	5 mg
47046424	GlipiZIDE	oral	tablet	10 mg
47046430	GlipiZIDE	oral	tablet	10 mg
49017001	Glucotrol XL	oral	tablet, extended release	2.5 mg
49017402	Glucotrol XL	oral	tablet, extended release	5 mg
49017403	Glucotrol XL	oral	tablet, extended release	5 mg
49017807	Glucotrol XL	oral	tablet, extended release	10 mg
49017808	Glucotrol XL	oral	tablet, extended release	10 mg
49155066	Glucotrol XL	oral	tablet, extended release	5 mg
49155073	Glucotrol XL	oral	tablet, extended release	5 mg
49156066	Glucotrol XL	oral	tablet, extended release	10 mg
49156073	Glucotrol XL	oral	tablet, extended release	10 mg
49162030	Glucotrol XL	oral	tablet, extended release	2.5 mg
49411041	Glucotrol	oral	tablet	5 mg
49411066	Glucotrol	oral	tablet	5 mg
49411073	Glucotrol	oral	tablet	5 mg
49412041	Glucotrol	oral	tablet	10 mg
49412066	Glucotrol	oral	tablet	10 mg
49412073	Glucotrol	oral	tablet	10 mg
69393066	Diabinese	oral	tablet	100 mg
69393073	Diabinese	oral	tablet	100 mg
69394041	Diabinese	oral	tablet	250 mg
69394066	Diabinese	oral	tablet	250 mg
69394071	Diabinese	oral	tablet	250 mg
69394082	Diabinese	oral	tablet	250 mg
93425601	Glimepiride	oral	tablet	4 mg
93425652	Glimepiride	oral	tablet	4 mg
93725401	Glimepiride	oral	tablet	1 mg
93725501	Glimepiride	oral	tablet	2 mg
93725601	Glimepiride	oral	tablet	4 mg
93725652	Glimepiride	oral	tablet	4 mg
93803401	GlyBURIDE, Micronized	oral	tablet	micronized 1.5 mg
93803501	GlyBURIDE, Micronized	oral	tablet	micronized 3 mg
93803505	GlyBURIDE, Micronized	oral	tablet	micronized 3 mg
93803510	GlyBURIDE, Micronized	oral	tablet	micronized 3 mg
93803601	GlyBURIDE, Micronized	oral	tablet	micronized 6 mg
93834201	GlyBURIDE (Eqv-Micronase)	oral	tablet	1.25 mg
93834301	GlyBURIDE (Eqv-Micronase)	oral	tablet	2.5 mg
93834305	GlyBURIDE (Eqv-Micronase)	oral	tablet	2.5 mg
93834310	GlyBURIDE (Eqv-Micronase)	oral	tablet	2.5 mg
93834398	GlyBURIDE (Eqv-Micronase)	oral	tablet	2.5 mg
93834401	GlyBURIDE (Eqv-Micronase)	oral	tablet	5 mg
93834405	GlyBURIDE (Eqv-Micronase)	oral	tablet	5 mg
93834410	GlyBURIDE (Eqv-Micronase)	oral	tablet	5 mg
93834419	GlyBURIDE	oral	tablet	5 mg
93834493	GlyBURIDE	oral	tablet	5 mg
93834498	GlyBURIDE (Eqv-Micronase)	oral	tablet	5 mg
93936401	GlyBURIDE (Eqv-DiaBeta)	oral	tablet	5 mg
93936405	GlyBURIDE (Eqv-DiaBeta)	oral	tablet	5 mg
93936410	GlyBURIDE (Eqv-DiaBeta)	oral	tablet	5 mg
93943301	GlyBURIDE (Eqv-DiaBeta)	oral	tablet	2.5 mg
93943305	GlyBURIDE (Eqv-DiaBeta)	oral	tablet	2.5 mg
93947753	GlyBURIDE (Eqv-DiaBeta)	oral	tablet	1.25 mg
121092990	GlyBURIDE (Eqv-Micronase)	oral	tablet	1.25 mg
121093090	GlyBURIDE (Eqv-Micronase)	oral	tablet	2.5 mg
121093190	GlyBURIDE (Eqv-Micronase)	oral	tablet	5 mg
121093192	GlyBURIDE (Eqv-Micronase)	oral	tablet	5 mg
143991801	GlyBURIDE, Micronized	oral	tablet	micronized 1.5 mg
143991901	GlyBURIDE, Micronized	oral	tablet	micronized 3 mg
143991905	GlyBURIDE, Micronized	oral	tablet	micronized 3 mg
143992001	GlyBURIDE, Micronized	oral	tablet	micronized 6 mg
143992005	GlyBURIDE, Micronized	oral	tablet	micronized 6 mg
143992010	GlyBURIDE, Micronized	oral	tablet	micronized 6 mg
172224560	Tolbutamide	oral	tablet	500 mg
172224570	Tolbutamide	oral	tablet	500 mg
172224580	Tolbutamide	oral	tablet	500 mg
172297860	Tolazamide	oral	tablet	100 mg
172297960	Tolazamide	oral	tablet	250 mg
172297961	Tolazamide	oral	tablet	250 mg
172297970	Tolazamide	oral	tablet	250 mg
172297980	Tolazamide	oral	tablet	250 mg
172298060	Tolazamide	oral	tablet	500 mg
172298070	Tolazamide	oral	tablet	500 mg
172364900	GlipiZIDE	oral	tablet	5 mg
172364910	GlipiZIDE	oral	tablet	5 mg
172364960	GlipiZIDE	oral	tablet	5 mg
172364970	GlipiZIDE	oral	tablet	5 mg
172365000	GlipiZIDE	oral	tablet	10 mg
172365010	GlipiZIDE	oral	tablet	10 mg
172365060	GlipiZIDE	oral	tablet	10 mg
172365070	GlipiZIDE	oral	tablet	10 mg
182108401	Tolbutamide	oral	tablet	500 mg
182108405	Tolbutamide	oral	tablet	500 mg
182108489	Tolbutamide	oral	tablet	500 mg
182121919	GlyBURIDE	oral	tablet	1.25 mg
182122001	GlyBURIDE	oral	tablet	2.5 mg
182122005	GlyBURIDE	oral	tablet	2.5 mg
182122010	GlyBURIDE	oral	tablet	2.5 mg
182122101	GlyBURIDE	oral	tablet	5 mg
182122105	GlyBURIDE	oral	tablet	5 mg
182122110	GlyBURIDE	oral	tablet	5 mg
182164504	Tolazamide	oral	tablet	250 mg
182164510	Tolazamide	oral	tablet	250 mg
182164589	Tolazamide	oral	tablet	250 mg
182167701	Tolazamide	oral	tablet	100 mg
182167901	Tolazamide	oral	tablet	500 mg
182185101	ChlorproPAMIDE	oral	tablet	100 mg
182185189	ChlorproPAMIDE	oral	tablet	100 mg
182185201	ChlorproPAMIDE	oral	tablet	250 mg
182185210	ChlorproPAMIDE	oral	tablet	250 mg
182185289	ChlorproPAMIDE	oral	tablet	250 mg
182199400	GlipiZIDE	oral	tablet	5 mg
182199401	GlipiZIDE	oral	tablet	5 mg
182199405	GlipiZIDE	oral	tablet	5 mg
182199489	GlipiZIDE	oral	tablet	5 mg
182199500	GlipiZIDE	oral	tablet	10 mg
182199501	GlipiZIDE	oral	tablet	10 mg
182199505	GlipiZIDE	oral	tablet	10 mg
182199589	GlipiZIDE	oral	tablet	10 mg
182264501	GlyBURIDE	oral	tablet	1.25 mg
182264600	GlyBURIDE	oral	tablet	2.5 mg
182264601	GlyBURIDE	oral	tablet	2.5 mg
182264605	GlyBURIDE	oral	tablet	2.5 mg
182264689	GlyBURIDE	oral	tablet	2.5 mg
182264700	GlyBURIDE	oral	tablet	5 mg
182264701	GlyBURIDE	oral	tablet	5 mg
182264705	GlyBURIDE	oral	tablet	5 mg
182264710	GlyBURIDE	oral	tablet	5 mg
182264789	GlyBURIDE	oral	tablet	5 mg
185053501	Tolbutamide	oral	tablet	500 mg
185053510	Tolbutamide	oral	tablet	500 mg
223063301	ChlorproPAMIDE	oral	tablet	100 mg
223063302	ChlorproPAMIDE	oral	tablet	100 mg
223063401	ChlorproPAMIDE	oral	tablet	250 mg
223063402	ChlorproPAMIDE	oral	tablet	250 mg
223107601	Tolbutamide	oral	tablet	500 mg
223107602	Tolbutamide	oral	tablet	500 mg
223208101	Tolazamide	oral	tablet	100 mg
223208105	Tolazamide	oral	tablet	100 mg
223208201	Tolazamide	oral	tablet	250 mg
223208202	Tolazamide	oral	tablet	250 mg
223208301	Tolazamide	oral	tablet	500 mg
223208305	Tolazamide	oral	tablet	500 mg
228289803	GlipiZIDE Extended Release	oral	tablet, extended release	2.5 mg
228289910	GlipiZIDE Extended Release	oral	tablet, extended release	5 mg
228289950	GlipiZIDE Extended Release	oral	tablet, extended release	5 mg
228289996	GlipiZIDE Extended Release	oral	tablet, extended release	5 mg
228290010	GlipiZIDE Extended Release	oral	tablet, extended release	10 mg
228290011	GlipiZIDE Extended Release	oral	tablet, extended release	10 mg
228290050	GlipiZIDE Extended Release	oral	tablet, extended release	10 mg
228290096	GlipiZIDE Extended Release	oral	tablet, extended release	10 mg
247044400	GlipiZIDE	oral	tablet	5 mg
247044402	GlipiZIDE	oral	tablet	5 mg
247044403	GlipiZIDE	oral	tablet	5 mg
247044430	GlipiZIDE	oral	tablet	5 mg
247044460	GlipiZIDE	oral	tablet	5 mg
247104530	ChlorproPAMIDE	oral	tablet	250 mg
247104545	ChlorproPAMIDE	oral	tablet	250 mg
247127000	GlyBURIDE	oral	tablet	5 mg
247127003	GlyBURIDE	oral	tablet	5 mg
247127006	GlyBURIDE	oral	tablet	5 mg
247127030	GlyBURIDE	oral	tablet	5 mg
247127060	GlyBURIDE	oral	tablet	5 mg
247127090	GlyBURIDE	oral	tablet	5 mg
247170430	GlyBURIDE	oral	tablet	2.5 mg
247176000	GlipiZIDE	oral	tablet	10 mg
247176002	GlipiZIDE	oral	tablet	10 mg
247176030	GlipiZIDE	oral	tablet	10 mg
247176060	GlipiZIDE	oral	tablet	10 mg
247176077	GlipiZIDE	oral	tablet	10 mg
247176202	Glucotrol XL	oral	tablet, extended release	10 mg
247176302	Glucotrol XL	oral	tablet, extended release	5 mg
247176330	Glucotrol XL	oral	tablet, extended release	5 mg
247206930	GlyBURIDE	oral	tablet	1.25 mg
247206960	GlyBURIDE	oral	tablet	1.25 mg
247206990	GlyBURIDE	oral	tablet	1.25 mg
247215900	GlipiZIDE Extended Release	oral	tablet, extended release	5 mg
247215930	GlipiZIDE Extended Release	oral	tablet, extended release	5 mg
247216030	GlipiZIDE Extended Release	oral	tablet, extended release	10 mg
247228830	Glimepiride	oral	tablet	1 mg
247228860	Glimepiride	oral	tablet	1 mg
247228877	Glimepiride	oral	tablet	1 mg
247228890	Glimepiride	oral	tablet	1 mg
247228930	Glimepiride	oral	tablet	2 mg
247228960	Glimepiride	oral	tablet	2 mg
247228977	Glimepiride	oral	tablet	2 mg
247228990	Glimepiride	oral	tablet	2 mg
247229030	Glimepiride	oral	tablet	4 mg
247229060	Glimepiride	oral	tablet	4 mg
247229077	Glimepiride	oral	tablet	4 mg
247229090	Glimepiride	oral	tablet	4 mg
302718401	Tolazamide	oral	tablet	500 mg
349892801	ChlorproPAMIDE	oral	tablet	250 mg
349892810	ChlorproPAMIDE	oral	tablet	250 mg
349892901	ChlorproPAMIDE	oral	tablet	100 mg
349892905	ChlorproPAMIDE	oral	tablet	100 mg
364047701	Tolbutamide	oral	tablet	500 mg
364047702	Tolbutamide	oral	tablet	500 mg
364051001	ChlorproPAMIDE	oral	tablet	250 mg
364051002	ChlorproPAMIDE	oral	tablet	250 mg
364069901	ChlorproPAMIDE	oral	tablet	100 mg
364072001	Tolazamide	oral	tablet	250 mg
364072002	Tolazamide	oral	tablet	250 mg
364072005	Tolazamide	oral	tablet	250 mg
364072090	Tolazamide	oral	tablet	250 mg
364072101	Tolazamide	oral	tablet	100 mg
364072190	Tolazamide	oral	tablet	100 mg
364072201	Tolazamide	oral	tablet	500 mg
364072290	Tolazamide	oral	tablet	500 mg
364223201	AcetoHEXAMIDE	oral	tablet	250 mg
364223301	AcetoHEXAMIDE	oral	tablet	500 mg
364257701	GlyBURIDE	oral	tablet	2.5 mg
364257705	GlyBURIDE	oral	tablet	2.5 mg
364257801	GlyBURIDE	oral	tablet	5 mg
364257805	GlyBURIDE	oral	tablet	5 mg
364260401	GlipiZIDE	oral	tablet	5 mg
364260405	GlipiZIDE	oral	tablet	5 mg
364260501	GlipiZIDE	oral	tablet	10 mg
364260505	GlipiZIDE	oral	tablet	10 mg
378019701	ChlorproPAMIDE	oral	tablet	100 mg
378019705	ChlorproPAMIDE	oral	tablet	100 mg
378021001	ChlorproPAMIDE	oral	tablet	250 mg
378021010	ChlorproPAMIDE	oral	tablet	250 mg
378021501	Tolbutamide	oral	tablet	500 mg
378021505	Tolbutamide	oral	tablet	500 mg
378021701	Tolazamide	oral	tablet	250 mg
378034093	GlipiZIDE Extended Release	oral	tablet, extended release	2.5 mg
378034201	GlipiZIDE Extended Release	oral	tablet, extended release	5 mg
378034210	GlipiZIDE Extended Release	oral	tablet, extended release	5 mg
378043101	GlipiZIDE Extended Release	oral	tablet, extended release	10 mg
378043110	GlipiZIDE Extended Release	oral	tablet, extended release	10 mg
378055101	Tolazamide	oral	tablet	500 mg
378110501	GlipiZIDE	oral	tablet	5 mg
378110505	GlipiZIDE	oral	tablet	5 mg
378111001	GlipiZIDE	oral	tablet	10 mg
378111005	GlipiZIDE	oral	tablet	10 mg
378111301	GlyBURIDE, Micronized	oral	tablet	micronized 1.5 mg
378112501	GlyBURIDE, Micronized	oral	tablet	micronized 3 mg
378112510	GlyBURIDE, Micronized	oral	tablet	micronized 3 mg
378114201	GlyBURIDE, Micronized	oral	tablet	micronized 6 mg
378401101	Glimepiride	oral	tablet	1 mg
378401201	Glimepiride	oral	tablet	2 mg
378401301	Glimepiride	oral	tablet	4 mg
405402401	AcetoHEXAMIDE	oral	tablet	250 mg
405402501	AcetoHEXAMIDE	oral	tablet	500 mg
405420501	ChlorproPAMIDE	oral	tablet	100 mg
405420502	ChlorproPAMIDE	oral	tablet	100 mg
405420601	ChlorproPAMIDE	oral	tablet	250 mg
405420603	ChlorproPAMIDE	oral	tablet	250 mg
405502401	Tolazamide	oral	tablet	100 mg
405502501	Tolazamide	oral	tablet	250 mg
405502503	Tolazamide	oral	tablet	250 mg
405502601	Tolazamide	oral	tablet	500 mg
405503101	Tolbutamide	oral	tablet	500 mg
405503103	Tolbutamide	oral	tablet	500 mg
405536050	GlyBURIDE	oral	tablet	1.25 mg
405536101	GlyBURIDE	oral	tablet	2.5 mg
405536102	GlyBURIDE	oral	tablet	2.5 mg
405536201	GlyBURIDE	oral	tablet	5 mg
405536203	GlyBURIDE	oral	tablet	5 mg
405537401	GlyBURIDE	oral	tablet	1.25 mg
405537501	GlyBURIDE	oral	tablet	2.5 mg
405537601	GlyBURIDE	oral	tablet	5 mg
405537603	GlyBURIDE	oral	tablet	5 mg
405538001	GlipiZIDE	oral	tablet	5 mg
405538002	GlipiZIDE	oral	tablet	5 mg
405538101	GlipiZIDE	oral	tablet	10 mg
405538102	GlipiZIDE	oral	tablet	10 mg
440656401	Unknown
440656501	Unknown
440656601	Unknown
440756514	Unknown
440756530	Unknown
440756560	Unknown
440756590	Unknown
440756630	GlipiZIDE	oral	tablet	10 mg
440756660	Unknown
440756690	Unknown
440756691	Unknown
440756692	Unknown
440756890	Unknown
440756892	Unknown
440756990	Unknown
440756992	Unknown
440757020	GlyBURIDE	oral	tablet	2.5 mg
440757114	Unknown
440757130	GlyBURIDE	oral	tablet	5 mg
440757160	Unknown
440757190	Unknown
440757191	Unknown
440757192	Unknown
440757194	Unknown
440757195	Unknown
440856390	Unknown
536346201	ChlorproPAMIDE	oral	tablet	100 mg
536346205	ChlorproPAMIDE	oral	tablet	100 mg
536346501	ChlorproPAMIDE	oral	tablet	250 mg
536346505	ChlorproPAMIDE	oral	tablet	250 mg
536346510	ChlorproPAMIDE	oral	tablet	250 mg
536466801	Tolbutamide	oral	tablet	500 mg
536466805	Tolbutamide	oral	tablet	500 mg
536466810	Tolbutamide	oral	tablet	500 mg
536473801	Tolazamide	oral	tablet	100 mg
536473802	Tolazamide	oral	tablet	100 mg
536473901	Tolazamide	oral	tablet	250 mg
536473902	Tolazamide	oral	tablet	250 mg
536473905	Tolazamide	oral	tablet	250 mg
536474401	Tolazamide	oral	tablet	500 mg
536474402	Tolazamide	oral	tablet	500 mg
536564106	GlyBURIDE	oral	tablet	1.25 mg
536564201	GlyBURIDE	oral	tablet	2.5 mg
536564301	GlyBURIDE	oral	tablet	5 mg
536564305	GlyBURIDE	oral	tablet	5 mg
536569701	GlipiZIDE	oral	tablet	5 mg
536569801	GlipiZIDE	oral	tablet	10 mg
536570201	GlipiZIDE	oral	tablet	5 mg
536570205	GlipiZIDE	oral	tablet	5 mg
536570301	GlipiZIDE	oral	tablet	10 mg
536570305	GlipiZIDE	oral	tablet	10 mg
536575101	GlyBURIDE	oral	tablet	2.5 mg
536575201	GlyBURIDE	oral	tablet	5 mg
536575205	GlyBURIDE	oral	tablet	5 mg
555044202	AcetoHEXAMIDE	oral	tablet	250 mg
555044302	AcetoHEXAMIDE	oral	tablet	500 mg
591046001	GlipiZIDE	oral	tablet	5 mg
591046005	GlipiZIDE	oral	tablet	5 mg
591046010	GlipiZIDE	oral	tablet	5 mg
591046101	GlipiZIDE	oral	tablet	10 mg
591046105	GlipiZIDE	oral	tablet	10 mg
591046110	GlipiZIDE	oral	tablet	10 mg
591084401	GlipiZIDE Extended Release	oral	tablet, extended release	5 mg
591084410	GlipiZIDE Extended Release	oral	tablet, extended release	5 mg
591084415	GlipiZIDE Extended Release	oral	tablet, extended release	5 mg
591084501	GlipiZIDE Extended Release	oral	tablet, extended release	10 mg
591084510	GlipiZIDE Extended Release	oral	tablet, extended release	10 mg
591084515	GlipiZIDE Extended Release	oral	tablet, extended release	10 mg
591090030	GlipiZIDE Extended Release	oral	tablet, extended release	2.5 mg
603283521	ChlorproPAMIDE	oral	tablet	100 mg
603283528	ChlorproPAMIDE	oral	tablet	100 mg
603283621	ChlorproPAMIDE	oral	tablet	250 mg
603283628	ChlorproPAMIDE	oral	tablet	250 mg
603283632	ChlorproPAMIDE	oral	tablet	250 mg
603374421	Glimepiride	oral	tablet	1 mg
603374428	Glimepiride	oral	tablet	1 mg
603374521	Glimepiride	oral	tablet	2 mg
603374528	Glimepiride	oral	tablet	2 mg
603374621	Glimepiride	oral	tablet	4 mg
603374628	Glimepiride	oral	tablet	4 mg
603375521	GlipiZIDE	oral	tablet	5 mg
603375528	GlipiZIDE	oral	tablet	5 mg
603375621	GlipiZIDE	oral	tablet	10 mg
603375628	GlipiZIDE	oral	tablet	10 mg
603376221	GlyBURIDE	oral	tablet	1.25 mg
603376321	GlyBURIDE	oral	tablet	2.5 mg
603376421	GlyBURIDE	oral	tablet	5 mg
603376432	GlyBURIDE	oral	tablet	5 mg
603609621	Tolazamide	oral	tablet	100 mg
603609721	Tolazamide	oral	tablet	250 mg
603609723	Tolazamide	oral	tablet	250 mg
603609732	Tolazamide	oral	tablet	250 mg
603609821	Tolazamide	oral	tablet	500 mg
603609828	Tolazamide	oral	tablet	500 mg
603612121	Tolbutamide	oral	tablet	500 mg
615151413	Tolbutamide	oral	tablet	500 mg
615254001	ChlorproPAMIDE	oral	tablet	100 mg
615254010	ChlorproPAMIDE	oral	tablet	100 mg
615254101	ChlorproPAMIDE	oral	tablet	250 mg
615254110	ChlorproPAMIDE	oral	tablet	250 mg
615254113	ChlorproPAMIDE	oral	tablet	250 mg
615359553	GlipiZIDE	oral	tablet	5 mg
615359563	GlipiZIDE	oral	tablet	5 mg
615359653	GlipiZIDE	oral	tablet	10 mg
615359663	GlipiZIDE	oral	tablet	10 mg
662411041	Glucotrol	oral	tablet	5 mg
662411066	Glucotrol	oral	tablet	5 mg
662411073	Glucotrol	oral	tablet	5 mg
662412041	Glucotrol	oral	tablet	10 mg
662412066	Glucotrol	oral	tablet	10 mg
662412073	Glucotrol	oral	tablet	10 mg
663393041	Diabinese	oral	tablet	100 mg
663393066	Diabinese	oral	tablet	100 mg
663393073	Diabinese	oral	tablet	100 mg
663394041	Diabinese	oral	tablet	250 mg
663394066	Diabinese	oral	tablet	250 mg
663394071	Diabinese	oral	tablet	250 mg
663394082	Diabinese	oral	tablet	250 mg
677059201	Tolbutamide	oral	tablet	500 mg
677059205	Tolbutamide	oral	tablet	500 mg
677059210	Tolbutamide	oral	tablet	500 mg
677095301	Tolazamide	oral	tablet	100 mg
677095401	Tolazamide	oral	tablet	250 mg
677095404	Tolazamide	oral	tablet	250 mg
677095410	Tolazamide	oral	tablet	250 mg
677095501	Tolazamide	oral	tablet	500 mg
677097101	ChlorproPAMIDE	oral	tablet	100 mg
677097201	ChlorproPAMIDE	oral	tablet	250 mg
677097210	ChlorproPAMIDE	oral	tablet	250 mg
677154401	GlipiZIDE	oral	tablet	5 mg
677154405	GlipiZIDE	oral	tablet	5 mg
677154501	GlipiZIDE	oral	tablet	10 mg
677154505	GlipiZIDE	oral	tablet	10 mg
677158001	GlyBURIDE	oral	tablet	2.5 mg
677158101	GlyBURIDE	oral	tablet	5 mg
677158105	GlyBURIDE	oral	tablet	5 mg
686020220	ChlorproPAMIDE	oral	tablet	100 mg
686020320	ChlorproPAMIDE	oral	tablet	250 mg
686029220	Tolazamide	oral	tablet	250 mg
686029320	Tolazamide	oral	tablet	500 mg
686044202	AcetoHEXAMIDE	oral	tablet	250 mg
686059620	Tolbutamide	oral	tablet	500 mg
781113801	GlyBURIDE	oral	tablet	1.25 mg
781114601	GlyBURIDE	oral	tablet	2.5 mg
781119101	GlyBURIDE	oral	tablet	5 mg
781119110	GlyBURIDE	oral	tablet	5 mg
781145201	GlipiZIDE	oral	tablet	5 mg
781145210	GlipiZIDE	oral	tablet	5 mg
781145213	GlipiZIDE	oral	tablet	5 mg
781145301	GlipiZIDE	oral	tablet	10 mg
781145310	GlipiZIDE	oral	tablet	10 mg
781145313	GlipiZIDE	oral	tablet	10 mg
781145501	GlyBURIDE	oral	tablet	1.25 mg
781145601	GlyBURIDE	oral	tablet	2.5 mg
781145613	GlyBURIDE	oral	tablet	2.5 mg
781145701	GlyBURIDE	oral	tablet	5 mg
781145705	GlyBURIDE	oral	tablet	5 mg
781145710	GlyBURIDE	oral	tablet	5 mg
781145713	GlyBURIDE	oral	tablet	5 mg
781161301	ChlorproPAMIDE	oral	tablet	100 mg
781161305	ChlorproPAMIDE	oral	tablet	100 mg
781161313	ChlorproPAMIDE	oral	tablet	100 mg
781162301	ChlorproPAMIDE	oral	tablet	250 mg
781162305	ChlorproPAMIDE	oral	tablet	250 mg
781162310	ChlorproPAMIDE	oral	tablet	250 mg
781192201	Tolazamide	oral	tablet	100 mg
781192213	Tolazamide	oral	tablet	100 mg
781193201	Tolazamide	oral	tablet	250 mg
781193213	Tolazamide	oral	tablet	250 mg
781194201	Tolazamide	oral	tablet	500 mg
781194213	Tolazamide	oral	tablet	500 mg
781504501	Glimepiride	oral	tablet	1 mg
781504601	Glimepiride	oral	tablet	2 mg
781504701	Glimepiride	oral	tablet	4 mg
814169914	ChlorproPAMIDE	oral	tablet	100 mg
814170014	ChlorproPAMIDE	oral	tablet	250 mg
814170030	ChlorproPAMIDE	oral	tablet	250 mg
814795014	Tolbutamide	oral	tablet	500 mg
814795028	Tolbutamide	oral	tablet	500 mg
832049110	GlipiZIDE	oral	tablet	5 mg
832049111	GlipiZIDE	oral	tablet	5 mg
832049210	GlipiZIDE	oral	tablet	10 mg
832049211	GlipiZIDE	oral	tablet	10 mg
839625306	Tolbutamide	oral	tablet	500 mg
839625312	Tolbutamide	oral	tablet	500 mg
839625316	Tolbutamide	oral	tablet	500 mg
839675506	Tolazamide	oral	tablet	250 mg
839675516	Tolazamide	oral	tablet	250 mg
839701106	ChlorproPAMIDE	oral	tablet	100 mg
839701112	ChlorproPAMIDE	oral	tablet	100 mg
839701116	ChlorproPAMIDE	oral	tablet	100 mg
839701206	ChlorproPAMIDE	oral	tablet	250 mg
839701216	ChlorproPAMIDE	oral	tablet	250 mg
839701406	Tolazamide	oral	tablet	100 mg
839701606	Tolazamide	oral	tablet	500 mg
839738606	AcetoHEXAMIDE	oral	tablet	250 mg
839738706	AcetoHEXAMIDE	oral	tablet	500 mg
839793906	GlipiZIDE	oral	tablet	5 mg
839793912	GlipiZIDE	oral	tablet	5 mg
839793916	GlipiZIDE	oral	tablet	5 mg
839794006	GlipiZIDE	oral	tablet	10 mg
839794012	GlipiZIDE	oral	tablet	10 mg
839794016	GlipiZIDE	oral	tablet	10 mg
839803906	GlyBURIDE	oral	tablet	1.25 mg
839804006	GlyBURIDE	oral	tablet	2.5 mg
839804016	GlyBURIDE	oral	tablet	2.5 mg
839804106	GlyBURIDE	oral	tablet	5 mg
839804116	GlyBURIDE	oral	tablet	5 mg
904022360	Tolbutamide	oral	tablet	500 mg
904022361	Tolbutamide	oral	tablet	500 mg
904022380	Tolbutamide	oral	tablet	500 mg
904022540	ChlorproPAMIDE	oral	tablet	100 mg
904022560	ChlorproPAMIDE	oral	tablet	100 mg
904022561	ChlorproPAMIDE	oral	tablet	100 mg
904022660	ChlorproPAMIDE	oral	tablet	250 mg
904022661	ChlorproPAMIDE	oral	tablet	250 mg
904022680	ChlorproPAMIDE	oral	tablet	250 mg
904023460	Tolazamide	oral	tablet	100 mg
904023461	Tolazamide	oral	tablet	100 mg
904023525	Tolazamide	oral	tablet	250 mg
904023540	Tolazamide	oral	tablet	250 mg
904023561	Tolazamide	oral	tablet	250 mg
904023640	Tolazamide	oral	tablet	500 mg
904023660	Tolazamide	oral	tablet	500 mg
904023661	Tolazamide	oral	tablet	500 mg
904199060	AcetoHEXAMIDE	oral	tablet	250 mg
904199061	AcetoHEXAMIDE	oral	tablet	250 mg
904199160	AcetoHEXAMIDE	oral	tablet	500 mg
904507560	GlyBURIDE	oral	tablet	1.25 mg
904507660	GlyBURIDE	oral	tablet	2.5 mg
904507740	GlyBURIDE	oral	tablet	5 mg
904507760	GlyBURIDE	oral	tablet	5 mg
904507780	GlyBURIDE	oral	tablet	5 mg
904612361	GlipiZIDE	oral	tablet	10 mg
904612461	GlipiZIDE	oral	tablet	5 mg
904613760	GlyBURIDE	oral	tablet	1.25 mg
904613840	GlyBURIDE	oral	tablet	2.5 mg
904613860	GlyBURIDE	oral	tablet	2.5 mg
904613960	GlyBURIDE	oral	tablet	5 mg
904613980	GlyBURIDE	oral	tablet	5 mg
904663761	GlipiZIDE	oral	tablet	5 mg
904792440	GlipiZIDE	oral	tablet	5 mg
904792460	GlipiZIDE	oral	tablet	5 mg
904792461	GlipiZIDE	oral	tablet	5 mg
904792480	GlipiZIDE	oral	tablet	5 mg
904792540	GlipiZIDE	oral	tablet	10 mg
904792560	GlipiZIDE	oral	tablet	10 mg
904792561	GlipiZIDE	oral	tablet	10 mg
904792580	GlipiZIDE	oral	tablet	10 mg
10370019001	GlipiZIDE Extended Release	oral	tablet, extended release	5 mg
10370019005	GlipiZIDE Extended Release	oral	tablet, extended release	5 mg
10370019101	GlipiZIDE Extended Release	oral	tablet, extended release	10 mg
10370019105	GlipiZIDE Extended Release	oral	tablet, extended release	10 mg
10370074501	GlipiZIDE Extended Release	oral	tablet, extended release	5 mg
10370074505	GlipiZIDE Extended Release	oral	tablet, extended release	5 mg
10370074601	GlipiZIDE Extended Release	oral	tablet, extended release	10 mg
10370074605	GlipiZIDE Extended Release	oral	tablet, extended release	10 mg
10544021730	Unknown
10544021930	Unknown
10768715001	Glimepiride	oral	tablet	1 mg
10768747501	Glimepiride	oral	tablet	2 mg
10768770001	Glimepiride	oral	tablet	4 mg
11845110001	GlipiZIDE	oral	tablet	5 mg
11845110003	GlipiZIDE	oral	tablet	5 mg
11845110004	GlipiZIDE	oral	tablet	5 mg
11845110101	GlipiZIDE	oral	tablet	10 mg
11845110103	GlipiZIDE	oral	tablet	10 mg
11845110104	GlipiZIDE	oral	tablet	10 mg
12280001200	Glucotrol XL	oral	tablet, extended release	5 mg
12280002800	Glynase PresTab	oral	tablet	micronized 1.5 mg
12280025930	GlipiZIDE Extended Release	oral	tablet, extended release	10 mg
16571077301	Glimepiride	oral	tablet	1 mg
16571077350	Glimepiride	oral	tablet	1 mg
16571077401	Glimepiride	oral	tablet	2 mg
16571077450	Glimepiride	oral	tablet	2 mg
16571077501	Glimepiride	oral	tablet	4 mg
16571077550	Glimepiride	oral	tablet	4 mg
16714089401	GlipiZIDE Extended Release	oral	tablet, extended release	2.5 mg
16714089501	GlipiZIDE Extended Release	oral	tablet, extended release	5 mg
16714089502	GlipiZIDE Extended Release	oral	tablet, extended release	5 mg
16714089601	GlipiZIDE Extended Release	oral	tablet, extended release	10 mg
16714089602	GlipiZIDE Extended Release	oral	tablet, extended release	10 mg
16729000101	Glimepiride	oral	tablet	1 mg
16729000116	Glimepiride	oral	tablet	1 mg
16729000201	Glimepiride	oral	tablet	2 mg
16729000216	Glimepiride	oral	tablet	2 mg
16729000301	Glimepiride	oral	tablet	4 mg
16729000316	Glimepiride	oral	tablet	4 mg
16729013900	GlipiZIDE	oral	tablet	5 mg
16729013916	GlipiZIDE	oral	tablet	5 mg
16729014000	GlipiZIDE	oral	tablet	10 mg
16729014016	GlipiZIDE	oral	tablet	10 mg
17236044101	GlipiZIDE	oral	tablet	5 mg
17236044105	GlipiZIDE	oral	tablet	5 mg
17236044110	GlipiZIDE	oral	tablet	5 mg
17236044201	GlipiZIDE	oral	tablet	10 mg
17236044205	GlipiZIDE	oral	tablet	10 mg
17236044210	GlipiZIDE	oral	tablet	10 mg
21695046730	GlyBURIDE (Eqv-Micronase)	oral	tablet	2.5 mg
21695046760	Unknown
21695046830	GlyBURIDE (Eqv-Micronase)	oral	tablet	5 mg
21695046860	Unknown
21695046872	Unknown
21695046878	Unknown
21695046930	Unknown
21695046960	Unknown
21695046978	Unknown
21695046990	Unknown
21695047000	GlipiZIDE	oral	tablet	10 mg
21695047030	Unknown
21695047060	Unknown
21695047078	Unknown
21695047090	Unknown
21695074630	Glimepiride	oral	tablet	2 mg
21695074690	Unknown
21695074730	Glimepiride	oral	tablet	4 mg
21695074760	Unknown
21695074790	Unknown
21695096730	Unknown
21695099372	Unknown
23155005601	GlyBURIDE (Eqv-Micronase)	oral	tablet	1.25 mg
23155005701	GlyBURIDE (Eqv-Micronase)	oral	tablet	2.5 mg
23155005801	GlyBURIDE (Eqv-Micronase)	oral	tablet	5 mg
23155005810	GlyBURIDE (Eqv-Micronase)	oral	tablet	5 mg
23490563201	GlipiZIDE	oral	tablet	10 mg
23490563202	GlipiZIDE	oral	tablet	10 mg
23490563203	GlipiZIDE	oral	tablet	10 mg
23490563301	GlipiZIDE Extended Release	oral	tablet, extended release	10 mg
23490563403	GlipiZIDE	oral	tablet	5 mg
23490563503	GlipiZIDE Extended Release	oral	tablet, extended release	5 mg
23490563801	GlyBURIDE	oral	tablet	2.5 mg
23490563802	GlyBURIDE	oral	tablet	2.5 mg
23490563901	GlyBURIDE	oral	tablet	5 mg
23490563902	GlyBURIDE	oral	tablet	5 mg
23629002201	Fosinopril Sodium	oral	tablet	10 mg
23629002210	Unknown
23629002301	Glimepiride	oral	tablet	1 mg
23629002310	Unknown
23629002401	GlyBURIDE, Micronized	oral	tablet	micronized 3 mg
23629013310	Unknown
23629023001	Glimepiride	oral	tablet	1 mg
23629024001	GlyBURIDE, Micronized	oral	tablet	micronized 3 mg
33358015730	GlipiZIDE	oral	tablet	10 mg
33358015760	GlipiZIDE	oral	tablet	10 mg
33358015800	GlipiZIDE	oral	tablet	5 mg
33358015830	GlipiZIDE	oral	tablet	5 mg
33358015860	GlipiZIDE	oral	tablet	5 mg
33358016030	GlyBURIDE	oral	tablet	2.5 mg
33358016060	GlyBURIDE	oral	tablet	2.5 mg
33358016101	Unknown
33358016130	GlyBURIDE	oral	tablet	5 mg
33358016160	GlyBURIDE	oral	tablet	5 mg
35356009960	Unknown
35356012190	Glucotrol XL	oral	tablet, extended release	5 mg
35356036030	GlyBURIDE	oral	tablet	2.5 mg
35356036060	Unknown
35356036090	Unknown
35356087530	Unknown
35356089630	Unknown
35356089930	Unknown
35356089990	Unknown
35356093130	Unknown
35356093160	Unknown
35356093190	Unknown
35356099530	Unknown
35356099560	Unknown
35356099590	Unknown
38245036410	GlyBURIDE	oral	tablet	5 mg
38245036420	GlyBURIDE	oral	tablet	5 mg
38245036450	GlyBURIDE	oral	tablet	5 mg
38245036455	GlyBURIDE	oral	tablet	5 mg
38245038110	GlyBURIDE, Micronized	oral	tablet	micronized 3 mg
38245038120	GlyBURIDE, Micronized	oral	tablet	micronized 3 mg
38245038150	GlyBURIDE, Micronized	oral	tablet	micronized 3 mg
38245043310	GlyBURIDE	oral	tablet	2.5 mg
38245043320	GlyBURIDE	oral	tablet	2.5 mg
38245043350	GlyBURIDE	oral	tablet	2.5 mg
38245043355	GlyBURIDE	oral	tablet	2.5 mg
38245047749	GlyBURIDE	oral	tablet	1.25 mg
38245072510	GlyBURIDE, Micronized	oral	tablet	micronized 1.5 mg
38779070906	GlyBURIDE	compounding	powder	unspecified
42254009030	Unknown
42254009060	Unknown
42254009090	Unknown
42254028130	Unknown
42254028190	Unknown
42291031650	GlyBURIDE (Eqv-Micronase)	oral	tablet	2.5 mg
42291031710	GlyBURIDE (Eqv-Micronase)	oral	tablet	5 mg
42291042910	GlipiZIDE	oral	tablet	5 mg
42291043010	GlipiZIDE	oral	tablet	10 mg
42571010001	Glimepiride	oral	tablet	1 mg
42571010005	Glimepiride	oral	tablet	1 mg
42571010101	Glimepiride	oral	tablet	2 mg
42571010105	Glimepiride	oral	tablet	2 mg
42571010301	Glimepiride	oral	tablet	4 mg
42571010305	Glimepiride	oral	tablet	4 mg
43063003430	Glimepiride	oral	tablet	2 mg
43063003490	Glimepiride	oral	tablet	2 mg
43063011990	GlyBURIDE, Micronized	oral	tablet	micronized 3 mg
43063012090	GlyBURIDE, Micronized	oral	tablet	micronized 6 mg
43063012130	Glimepiride	oral	tablet	1 mg
43063012190	Glimepiride	oral	tablet	1 mg
43063012230	Glimepiride	oral	tablet	4 mg
43063012290	Glimepiride	oral	tablet	4 mg
43063043314	GlyBURIDE (Eqv-DiaBeta)	oral	tablet	5 mg
43063043330	GlyBURIDE (Eqv-DiaBeta)	oral	tablet	5 mg
43063043360	Unknown
43063043386	GlyBURIDE (Eqv-DiaBeta)	oral	tablet	5 mg
43063043390	GlyBURIDE (Eqv-DiaBeta)	oral	tablet	5 mg
43063043393	GlyBURIDE (Eqv-DiaBeta)	oral	tablet	5 mg
43063058730	Glimepiride	oral	tablet	4 mg
43063058790	Glimepiride	oral	tablet	4 mg
43063063090	Glimepiride	oral	tablet	2 mg
43063069790	Glimepiride	oral	tablet	1 mg
43063069793	Glimepiride	oral	tablet	1 mg
43063069830	Glimepiride	oral	tablet	2 mg
43063069890	Glimepiride	oral	tablet	2 mg
43063069893	Glimepiride	oral	tablet	2 mg
43063069990	Glimepiride	oral	tablet	4 mg
43063069993	Glimepiride	oral	tablet	4 mg
43063086114	GlipiZIDE	oral	tablet	10 mg
43063086130	GlipiZIDE	oral	tablet	10 mg
43063086160	GlipiZIDE	oral	tablet	10 mg
43063086190	GlipiZIDE	oral	tablet	10 mg
43063086193	GlipiZIDE	oral	tablet	10 mg
43063086198	GlipiZIDE	oral	tablet	10 mg
43063094693	Glimepiride	oral	tablet	2 mg
43353020745	Unknown
43353020760	Unknown
43353020780	Unknown
43353020794	Unknown
43353036953	GlipiZIDE	oral	tablet	10 mg
43353036960	Unknown
43353036970	Unknown
43353036980	Unknown
43353036992	Unknown
43353036994	Unknown
43353037909	Unknown
43353037945	Unknown
43353037960	GlipiZIDE	oral	tablet	5 mg
43353037973	Unknown
43353037980	Unknown
43353037992	Unknown
43353037998	Unknown
43353058260	Unknown
43353058280	Unknown
43353065653	Unknown
43353065660	GlyBURIDE (Eqv-DiaBeta)	oral	tablet	5 mg
43353065670	Unknown
43353065680	Unknown
43353065690	Unknown
43353065692	Unknown
43353065694	GlyBURIDE (Eqv-DiaBeta)	oral	tablet	5 mg
43353065960	Unknown
43353065980	Unknown
43547039410	Glimepiride	oral	tablet	1 mg
43547039450	Glimepiride	oral	tablet	1 mg
43547039510	Glimepiride	oral	tablet	2 mg
43547039550	Glimepiride	oral	tablet	2 mg
43547039610	Glimepiride	oral	tablet	4 mg
43547039650	Glimepiride	oral	tablet	4 mg
45802077078	Glimepiride	oral	tablet	1 mg
45802082278	Glimepiride	oral	tablet	2 mg
45802094778	Glimepiride	oral	tablet	4 mg
49452329901	GlipiZIDE	compounding	powder	unspecified
49452329902	GlipiZIDE	compounding	powder	unspecified
49452329903	GlipiZIDE	compounding	powder	unspecified
49452335501	GlyBURIDE	compounding	powder	unspecified
49452335502	GlyBURIDE	compounding	powder	unspecified
49452335503	GlyBURIDE	compounding	powder	unspecified
49884045101	GlipiZIDE	oral	tablet	5 mg
49884045105	GlipiZIDE	oral	tablet	5 mg
49884045201	GlipiZIDE	oral	tablet	10 mg
49884045205	GlipiZIDE	oral	tablet	10 mg
49884074501	GlipiZIDE Extended Release	oral	tablet, extended release	5 mg
49884074505	GlipiZIDE Extended Release	oral	tablet, extended release	5 mg
49884074601	GlipiZIDE Extended Release	oral	tablet, extended release	10 mg
49884074605	GlipiZIDE Extended Release	oral	tablet, extended release	10 mg
49884084601	Glimepiride	oral	tablet	2 mg
49999010700	GlipiZIDE	oral	tablet	10 mg
49999010720	GlipiZIDE	oral	tablet	10 mg
49999010730	GlipiZIDE	oral	tablet	10 mg
49999010760	GlipiZIDE	oral	tablet	10 mg
49999010790	GlipiZIDE	oral	tablet	10 mg
49999010800	GlipiZIDE	oral	tablet	5 mg
49999010830	GlipiZIDE	oral	tablet	5 mg
49999010860	GlipiZIDE	oral	tablet	5 mg
49999010890	Unknown
49999011300	GlyBURIDE	oral	tablet	5 mg
49999011301	GlyBURIDE	oral	tablet	5 mg
49999011330	GlyBURIDE	oral	tablet	5 mg
49999011360	GlyBURIDE	oral	tablet	5 mg
49999011390	GlyBURIDE	oral	tablet	5 mg
49999051430	GlipiZIDE Extended Release	oral	tablet, extended release	2.5 mg
49999057160	GlyBURIDE, Micronized	oral	tablet	micronized 6 mg
49999078100	Glimepiride	oral	tablet	2 mg
49999078130	Unknown
49999078160	Unknown
49999078190	Unknown
49999080700	Glimepiride	oral	tablet	4 mg
49999080730	Unknown
49999080760	Unknown
49999080790	Unknown
49999080800	GlyBURIDE, Micronized	oral	tablet	micronized 3 mg
50090049400	Unknown
50090049402	Unknown
50090050200	Unknown
50090050203	Unknown
50090050204	Unknown
50090050300	Unknown
50090050500	Unknown
50090050502	Unknown
50090050505	Unknown
50090050506	Unknown
50090152600	Unknown
50090152601	Unknown
50090152603	Unknown
50090207500	Unknown
50090207501	Unknown
50090207502	Unknown
50090207505	Unknown
50090207506	Unknown
50090207600	Unknown
50090207601	Unknown
50090207602	Unknown
50090248500	Unknown
50090248600	Unknown
50090306900	Unknown
50090306902	Unknown
50090317200	Unknown
50090317201	Unknown
50090317202	Unknown
50090317203	Unknown
50090317204	Unknown
50090318900	Unknown
50090318901	Unknown
50090318903	Unknown
50090318904	Unknown
50111037201	ChlorproPAMIDE	oral	tablet	100 mg
50111037202	ChlorproPAMIDE	oral	tablet	100 mg
50111037203	ChlorproPAMIDE	oral	tablet	100 mg
50111037301	ChlorproPAMIDE	oral	tablet	250 mg
50111037302	ChlorproPAMIDE	oral	tablet	250 mg
50111037303	ChlorproPAMIDE	oral	tablet	250 mg
50111037306	ChlorproPAMIDE	oral	tablet	250 mg
50268035811	Glimepiride	oral	tablet	1 mg
50268035815	Glimepiride	oral	tablet	1 mg
50268035911	Glimepiride	oral	tablet	2 mg
50268035915	Glimepiride	oral	tablet	2 mg
50268036011	Glimepiride	oral	tablet	4 mg
50268036015	Glimepiride	oral	tablet	4 mg
50268036111	GlipiZIDE	oral	tablet	5 mg
50268036115	GlipiZIDE	oral	tablet	5 mg
50268036211	GlipiZIDE	oral	tablet	10 mg
50268036215	GlipiZIDE	oral	tablet	10 mg
51079020201	ChlorproPAMIDE	oral	tablet	100 mg
51079020220	ChlorproPAMIDE	oral	tablet	100 mg
51079020301	ChlorproPAMIDE	oral	tablet	250 mg
51079020320	ChlorproPAMIDE	oral	tablet	250 mg
51079029120	Tolazamide	oral	tablet	100 mg
51079029220	Tolazamide	oral	tablet	250 mg
51079029320	Tolazamide	oral	tablet	500 mg
51079042501	Glimepiride	oral	tablet	2 mg
51079042520	Glimepiride	oral	tablet	2 mg
51079042601	Glimepiride	oral	tablet	4 mg
51079042620	Glimepiride	oral	tablet	4 mg
51079056001	Tolbutamide	oral	tablet	500 mg
51079056020	Tolbutamide	oral	tablet	500 mg
51079081001	GlipiZIDE	oral	tablet	5 mg
51079081017	GlipiZIDE	oral	tablet	5 mg
51079081019	GlipiZIDE	oral	tablet	5 mg
51079081020	GlipiZIDE	oral	tablet	5 mg
51079081024	GlipiZIDE	oral	tablet	5 mg
51079081101	GlipiZIDE	oral	tablet	10 mg
51079081117	GlipiZIDE	oral	tablet	10 mg
51079081119	GlipiZIDE	oral	tablet	10 mg
51079081120	GlipiZIDE	oral	tablet	10 mg
51079087201	GlyBURIDE	oral	tablet	2.5 mg
51079087217	Unknown
51079087219	GlyBURIDE	oral	tablet	2.5 mg
51079087220	GlyBURIDE	oral	tablet	2.5 mg
51079087301	GlyBURIDE	oral	tablet	5 mg
51079087317	GlyBURIDE	oral	tablet	5 mg
51079087319	GlyBURIDE	oral	tablet	5 mg
51079087320	GlyBURIDE	oral	tablet	5 mg
51138025130	Unknown
51138025230	Unknown
51138026530	Unknown
51138026630	Unknown
51138026730	Unknown
51138026830	Unknown
51138026930	Unknown
51138027030	Unknown
51138027130	Unknown
51138033730	Unknown
51138033830	Unknown
51138033930	Unknown
51138036730	Unknown
51138036830	Unknown
51138036930	Unknown
51138037030	Unknown
51138037130	Unknown
51138037210	Unknown
51138037230	Unknown
51285059802	GlipiZIDE	oral	tablet	5 mg
51285059804	GlipiZIDE	oral	tablet	5 mg
51285059805	GlipiZIDE	oral	tablet	5 mg
51285059902	GlipiZIDE	oral	tablet	10 mg
51285059904	GlipiZIDE	oral	tablet	10 mg
51285059905	GlipiZIDE	oral	tablet	10 mg
51407062110	GlipiZIDE	oral	tablet	10 mg
51641040501	Tol-Tab	oral	tablet	500 mg
51655012052	Unknown
51655075324	GlyBURIDE	oral	tablet	2.5 mg
51655075877	GlyBURIDE	oral	tablet	1.25 mg
51655090424	GlyBURIDE	oral	tablet	5 mg
51655090425	GlyBURIDE	oral	tablet	5 mg
51655094724	Unknown
51655094725	Unknown
51655096124	GlipiZIDE	oral	tablet	5 mg
51655096125	GlipiZIDE	oral	tablet	5 mg
51655096224	GlipiZIDE	oral	tablet	10 mg
52152013302	GlyBURIDE, Micronized	oral	tablet	micronized 1.5 mg
52152013402	GlyBURIDE, Micronized	oral	tablet	micronized 3 mg
52152013404	GlyBURIDE, Micronized	oral	tablet	micronized 3 mg
52152013405	GlyBURIDE, Micronized	oral	tablet	micronized 3 mg
52152013502	GlyBURIDE, Micronized	oral	tablet	micronized 6 mg
52152013504	GlyBURIDE, Micronized	oral	tablet	micronized 6 mg
52152013505	GlyBURIDE, Micronized	oral	tablet	micronized 6 mg
52189029124	GlipiZIDE	oral	tablet	5 mg
52189029129	GlipiZIDE	oral	tablet	5 mg
52189029224	GlipiZIDE	oral	tablet	10 mg
52189029229	GlipiZIDE	oral	tablet	10 mg
52544046001	GlipiZIDE	oral	tablet	5 mg
52544046005	GlipiZIDE	oral	tablet	5 mg
52544046010	GlipiZIDE	oral	tablet	5 mg
52544046101	GlipiZIDE	oral	tablet	10 mg
52544046105	GlipiZIDE	oral	tablet	10 mg
52544046110	GlipiZIDE	oral	tablet	10 mg
52544055801	GlyBURIDE, Micronized	oral	tablet	micronized 1.5 mg
52544055805	GlyBURIDE, Micronized	oral	tablet	micronized 1.5 mg
52544055810	GlyBURIDE, Micronized	oral	tablet	micronized 1.5 mg
52544055901	GlyBURIDE, Micronized	oral	tablet	micronized 3 mg
52544055905	GlyBURIDE, Micronized	oral	tablet	micronized 3 mg
52544055910	GlyBURIDE, Micronized	oral	tablet	micronized 3 mg
52544056001	GlyBURIDE, Micronized	oral	tablet	micronized 6 mg
52544056005	GlyBURIDE, Micronized	oral	tablet	micronized 6 mg
52555007701	ChlorproPAMIDE	oral	tablet	100 mg
52555007801	ChlorproPAMIDE	oral	tablet	250 mg
52555007810	ChlorproPAMIDE	oral	tablet	250 mg
52555029101	Tolazamide	oral	tablet	100 mg
52555029201	Tolazamide	oral	tablet	250 mg
52555029301	Tolazamide	oral	tablet	500 mg
52817012010	GlyBURIDE (Eqv-Micronase)	oral	tablet	1.25 mg
52817012110	GlyBURIDE (Eqv-Micronase)	oral	tablet	2.5 mg
52817012200	GlyBURIDE (Eqv-Micronase)	oral	tablet	5 mg
52817012210	GlyBURIDE (Eqv-Micronase)	oral	tablet	5 mg
52959017730	Micronase	oral	tablet	5 mg
52959044901	GlyBURIDE	oral	tablet	5 mg
52959044930	GlyBURIDE	oral	tablet	5 mg
52959044960	GlyBURIDE	oral	tablet	5 mg
52959059890	Unknown
52959082200	GlipiZIDE	oral	tablet	10 mg
52959082230	GlipiZIDE	oral	tablet	10 mg
52959082260	GlipiZIDE	oral	tablet	10 mg
52959082320	GlipiZIDE	oral	tablet	5 mg
52959082360	GlipiZIDE	oral	tablet	5 mg
52959088800	Glimepiride	oral	tablet	4 mg
52959088830	Glimepiride	oral	tablet	4 mg
52959093630	Glimepiride	oral	tablet	2 mg
52959093660	Unknown
53489015101	Tolazamide	oral	tablet	100 mg
53489015201	Tolazamide	oral	tablet	250 mg
53489015204	Tolazamide	oral	tablet	250 mg
53489015210	Tolazamide	oral	tablet	250 mg
53489015301	Tolazamide	oral	tablet	500 mg
53489015305	Tolazamide	oral	tablet	500 mg
53746028601	Tolazamide	oral	tablet	250 mg
53746028602	Tolazamide	oral	tablet	250 mg
53746028610	Tolazamide	oral	tablet	250 mg
53746028701	Tolazamide	oral	tablet	500 mg
53746028705	Tolazamide	oral	tablet	500 mg
54458096610	Glimepiride	oral	tablet	4 mg
54458096616	Unknown
54458096710	Glimepiride	oral	tablet	2 mg
54458096716	Unknown
54458096810	Glimepiride	oral	tablet	1 mg
54458097110	Unknown
54458097210	Unknown
54458097310	Unknown
54569020000	DiaBeta	oral	tablet	5 mg
54569020300	ChlorproPAMIDE	oral	tablet	250 mg
54569020301	ChlorproPAMIDE	oral	tablet	250 mg
54569020340	ChlorproPAMIDE	oral	tablet	250 mg
54569020500	Tolazamide	oral	tablet	100 mg
54569020601	Glucotrol	oral	tablet	5 mg
54569020602	Glucotrol	oral	tablet	5 mg
54569020603	Glucotrol	oral	tablet	5 mg
54569201701	ChlorproPAMIDE	oral	tablet	100 mg
54569220601	Glucotrol	oral	tablet	5 mg
54569220602	Glucotrol	oral	tablet	5 mg
54569220603	Glucotrol	oral	tablet	5 mg
54569369000	Glynase PresTab	oral	tablet	micronized 3 mg
54569369001	Glynase PresTab	oral	tablet	micronized 3 mg
54569383000	GlyBURIDE	oral	tablet	2.5 mg
54569383001	GlyBURIDE	oral	tablet	2.5 mg
54569383002	GlyBURIDE	oral	tablet	2.5 mg
54569383100	GlyBURIDE (Eqv-Micronase)	oral	tablet	5 mg
54569383101	GlyBURIDE (Eqv-Micronase)	oral	tablet	5 mg
54569383102	GlyBURIDE (Eqv-Micronase)	oral	tablet	5 mg
54569383104	GlyBURIDE	oral	tablet	5 mg
54569383108	GlyBURIDE (Eqv-Micronase)	oral	tablet	5 mg
54569383109	Unknown
54569383200	GlyBURIDE	oral	tablet	1.25 mg
54569384100	GlipiZIDE	oral	tablet	5 mg
54569384101	GlipiZIDE	oral	tablet	5 mg
54569384102	GlipiZIDE	oral	tablet	5 mg
54569384103	Unknown
54569384200	GlipiZIDE	oral	tablet	10 mg
54569384201	GlipiZIDE	oral	tablet	10 mg
54569384202	GlipiZIDE	oral	tablet	10 mg
54569384204	GlipiZIDE	oral	tablet	10 mg
54569384205	Unknown
54569384206	Unknown
54569393700	Glucotrol XL	oral	tablet, extended release	5 mg
54569393800	Glucotrol XL	oral	tablet, extended release	10 mg
54569393801	Glucotrol XL	oral	tablet, extended release	10 mg
54569445300	Amaryl	oral	tablet	4 mg
54569445301	Amaryl	oral	tablet	4 mg
54569554700	GlipiZIDE Extended Release	oral	tablet, extended release	5 mg
54569554701	GlipiZIDE XL	oral	tablet, extended release	5 mg
54569554702	Unknown
54569554800	GlipiZIDE Extended Release	oral	tablet, extended release	10 mg
54569554801	GlipiZIDE XL	oral	tablet, extended release	10 mg
54569554802	Unknown
54569585500	Glimepiride	oral	tablet	4 mg
54569585501	Glimepiride	oral	tablet	4 mg
54569585502	Unknown
54569585503	Unknown
54569607200	Glimepiride	oral	tablet	2 mg
54569607201	Glimepiride	oral	tablet	2 mg
54569607202	Unknown
54569607203	Unknown
54569855600	DiaBeta	oral	tablet	5 mg
54569855601	DiaBeta	oral	tablet	5 mg
54569855602	DiaBeta	oral	tablet	5 mg
54569855603	DiaBeta	oral	tablet	5 mg
54569856500	Glucotrol	oral	tablet	5 mg
54569860100	GlyBURIDE	oral	tablet	5 mg
54569860101	GlyBURIDE	oral	tablet	5 mg
54569860102	GlyBURIDE	oral	tablet	5 mg
54569860103	GlyBURIDE	oral	tablet	5 mg
54868003600	ChlorproPAMIDE	oral	tablet	250 mg
54868003602	ChlorproPAMIDE	oral	tablet	250 mg
54868003604	ChlorproPAMIDE	oral	tablet	250 mg
54868037301	DiaBeta	oral	tablet	2.5 mg
54868037302	DiaBeta	oral	tablet	2.5 mg
54868087701	ChlorproPAMIDE	oral	tablet	100 mg
54868099601	DiaBeta	oral	tablet	5 mg
54868099602	DiaBeta	oral	tablet	5 mg
54868099701	Glucotrol	oral	tablet	5 mg
54868099702	Glucotrol	oral	tablet	5 mg
54868099704	Glucotrol	oral	tablet	5 mg
54868102000	Tolazamide	oral	tablet	250 mg
54868108901	Glucotrol	oral	tablet	10 mg
54868108902	Glucotrol	oral	tablet	10 mg
54868108903	Glucotrol	oral	tablet	10 mg
54868124400	Micronase	oral	tablet	2.5 mg
54868124401	Micronase	oral	tablet	2.5 mg
54868124402	Micronase	oral	tablet	2.5 mg
54868124403	Micronase	oral	tablet	2.5 mg
54868124404	Micronase	oral	tablet	2.5 mg
54868124501	Micronase	oral	tablet	5 mg
54868124502	Micronase	oral	tablet	5 mg
54868124503	Micronase	oral	tablet	5 mg
54868124505	Micronase	oral	tablet	5 mg
54868136101	Tolbutamide	oral	tablet	500 mg
54868168801	Micronase	oral	tablet	1.25 mg
54868301700	Glynase PresTab	oral	tablet	micronized 3 mg
54868326500	GlyBURIDE	oral	tablet	5 mg
54868326501	GlyBURIDE	oral	tablet	5 mg
54868326503	GlyBURIDE	oral	tablet	5 mg
54868326504	GlyBURIDE	oral	tablet	5 mg
54868326505	Unknown
54868326601	GlyBURIDE	oral	tablet	2.5 mg
54868326602	GlyBURIDE	oral	tablet	2.5 mg
54868326603	GlyBURIDE	oral	tablet	2.5 mg
54868326604	GlyBURIDE	oral	tablet	2.5 mg
54868331801	GlipiZIDE	oral	tablet	5 mg
54868331802	GlipiZIDE	oral	tablet	5 mg
54868331803	GlipiZIDE	oral	tablet	5 mg
54868331804	GlipiZIDE	oral	tablet	5 mg
54868331805	Unknown
54868331901	GlipiZIDE	oral	tablet	10 mg
54868331902	GlipiZIDE	oral	tablet	10 mg
54868331903	GlipiZIDE	oral	tablet	10 mg
54868331904	GlipiZIDE	oral	tablet	10 mg
54868331905	GlipiZIDE	oral	tablet	10 mg
54868331906	GlipiZIDE	oral	tablet	10 mg
54868331907	Unknown
54868332700	Glimepiride	oral	tablet	1 mg
54868333400	Glucotrol XL	oral	tablet, extended release	10 mg
54868333401	Glucotrol XL	oral	tablet, extended release	10 mg
54868333402	Glucotrol XL	oral	tablet, extended release	10 mg
54868333403	Glucotrol XL	oral	tablet, extended release	10 mg
54868333404	Glucotrol XL	oral	tablet, extended release	10 mg
54868333500	Glucotrol XL	oral	tablet, extended release	5 mg
54868333501	Glucotrol XL	oral	tablet, extended release	5 mg
54868333502	Glucotrol XL	oral	tablet, extended release	5 mg
54868333503	Glucotrol XL	oral	tablet, extended release	5 mg
54868337700	Glimepiride	oral	tablet	4 mg
54868337701	Glimepiride	oral	tablet	4 mg
54868337702	Glimepiride	oral	tablet	4 mg
54868342600	GlyBURIDE	oral	tablet	1.25 mg
54868342601	GlyBURIDE	oral	tablet	1.25 mg
54868371100	Glynase PresTab	oral	tablet	micronized 6 mg
54868371101	Glynase PresTab	oral	tablet	micronized 6 mg
54868409100	GlyBURIDE, Micronized	oral	tablet	micronized 3 mg
54868409101	GlyBURIDE, Micronized	oral	tablet	micronized 3 mg
54868409102	GlyBURIDE, Micronized	oral	tablet	micronized 3 mg
54868409103	Unknown
54868420500	Amaryl	oral	tablet	2 mg
54868420501	Amaryl	oral	tablet	2 mg
54868420502	Amaryl	oral	tablet	2 mg
54868420600	Amaryl	oral	tablet	4 mg
54868420601	Amaryl	oral	tablet	4 mg
54868420603	Amaryl	oral	tablet	4 mg
54868420604	Amaryl	oral	tablet	4 mg
54868441200	Amaryl	oral	tablet	1 mg
54868441201	Amaryl	oral	tablet	1 mg
54868441202	Amaryl	oral	tablet	1 mg
54868442000	Glucotrol XL	oral	tablet, extended release	2.5 mg
54868484200	GlyBURIDE, Micronized	oral	tablet	micronized 6 mg
54868484201	GlyBURIDE, Micronized	oral	tablet	micronized 6 mg
54868484202	GlyBURIDE, Micronized	oral	tablet	micronized 6 mg
54868498800	GlipiZIDE Extended Release	oral	tablet, extended release	10 mg
54868498801	GlipiZIDE Extended Release	oral	tablet, extended release	10 mg
54868498802	GlipiZIDE Extended Release	oral	tablet, extended release	10 mg
54868498803	GlipiZIDE Extended Release	oral	tablet, extended release	10 mg
54868498804	Unknown
54868521000	GlipiZIDE Extended Release	oral	tablet, extended release	5 mg
54868521001	GlipiZIDE Extended Release	oral	tablet, extended release	5 mg
54868521002	GlipiZIDE Extended Release	oral	tablet, extended release	5 mg
54868521003	GlipiZIDE Extended Release	oral	tablet, extended release	5 mg
54868536400	GlipiZIDE Extended Release	oral	tablet, extended release	2.5 mg
54868536401	GlipiZIDE Extended Release	oral	tablet, extended release	2.5 mg
54868536402	GlipiZIDE Extended Release	oral	tablet, extended release	2.5 mg
54868545700	Glimepiride	oral	tablet	2 mg
54868545701	Glimepiride	oral	tablet	2 mg
54868545702	Unknown
54868571200	GlyBURIDE, Micronized	oral	tablet	micronized 1.5 mg
55045213801	GlyBURIDE	oral	tablet	5 mg
55045226501	GlipiZIDE	oral	tablet	5 mg
55045226601	GlipiZIDE	oral	tablet	10 mg
55045226606	GlipiZIDE	oral	tablet	10 mg
55045226608	GlipiZIDE	oral	tablet	10 mg
55045226609	GlipiZIDE	oral	tablet	10 mg
55045330001	GlipiZIDE Extended Release	oral	tablet, extended release	10 mg
55111032001	Glimepiride	oral	tablet	1 mg
55111032005	Glimepiride	oral	tablet	1 mg
55111032101	Glimepiride	oral	tablet	2 mg
55111032105	Glimepiride	oral	tablet	2 mg
55111032201	Glimepiride	oral	tablet	4 mg
55111032205	Glimepiride	oral	tablet	4 mg
55289006690	ChlorproPAMIDE	oral	tablet	250 mg
55289006697	ChlorproPAMIDE	oral	tablet	250 mg
55289012530	Glucotrol	oral	tablet	10 mg
55289017330	Micronase	oral	tablet	5 mg
55289018797	Tolazamide	oral	tablet	500 mg
55289026590	Tolazamide	oral	tablet	250 mg
55289028997	Tolinase	oral	tablet	100 mg
55289030190	GlipiZIDE Extended Release	oral	tablet, extended release	10 mg
55289030193	GlipiZIDE Extended Release	oral	tablet, extended release	10 mg
55289042430	Glucotrol	oral	tablet	5 mg
55289060630	GlyBURIDE (Eqv-DiaBeta)	oral	tablet	2.5 mg
55289060690	GlyBURIDE	oral	tablet	2.5 mg
55289061401	DiaBeta	oral	tablet	5 mg
55289061460	DiaBeta	oral	tablet	5 mg
55289077907	GlipiZIDE Extended Release	oral	tablet, extended release	5 mg
55289077930	Unknown
55289077990	Unknown
55289080614	GlipiZIDE	oral	tablet	5 mg
55289080630	GlipiZIDE	oral	tablet	5 mg
55289080660	GlipiZIDE	oral	tablet	5 mg
55289080686	GlipiZIDE	oral	tablet	5 mg
55289080690	GlipiZIDE	oral	tablet	5 mg
55289080693	GlipiZIDE	oral	tablet	5 mg
55289080698	Unknown
55289089201	GlyBURIDE	oral	tablet	5 mg
55289089214	GlyBURIDE	oral	tablet	5 mg
55289089215	GlyBURIDE	oral	tablet	5 mg
55289089230	GlyBURIDE	oral	tablet	5 mg
55289089260	GlyBURIDE	oral	tablet	5 mg
55289089286	GlyBURIDE	oral	tablet	5 mg
55289089290	GlyBURIDE	oral	tablet	5 mg
55289089293	GlyBURIDE	oral	tablet	5 mg
55289089297	GlyBURIDE	oral	tablet	5 mg
55289089298	GlyBURIDE	oral	tablet	5 mg
55289097601	GlipiZIDE	oral	tablet	10 mg
55289097614	GlipiZIDE	oral	tablet	10 mg
55289097630	GlipiZIDE	oral	tablet	10 mg
55289097660	GlipiZIDE	oral	tablet	10 mg
55289097690	GlipiZIDE	oral	tablet	10 mg
55289097693	GlipiZIDE	oral	tablet	10 mg
55370014607	GlyBURIDE, Micronized	oral	tablet	micronized 1.5 mg
55370014608	GlyBURIDE, Micronized	oral	tablet	micronized 1.5 mg
55370014609	GlyBURIDE, Micronized	oral	tablet	micronized 1.5 mg
55370014707	GlyBURIDE, Micronized	oral	tablet	micronized 3 mg
55370014708	GlyBURIDE, Micronized	oral	tablet	micronized 3 mg
55370014709	GlyBURIDE, Micronized	oral	tablet	micronized 3 mg
55370050607	GlyBURIDE, Micronized	oral	tablet	micronized 6 mg
55370050608	GlyBURIDE, Micronized	oral	tablet	micronized 6 mg
55370050609	GlyBURIDE, Micronized	oral	tablet	micronized 6 mg
55700002230	Unknown
55700025630	Unknown
55700025660	Unknown
55700025690	Unknown
55700057690	Unknown
55700058530	Unknown
55700058590	Unknown
55700059490	Unknown
55700062430	Unknown
55700062460	Unknown
55700062490	Unknown
55700072230	Unknown
55700072530	Unknown
55700072590	Unknown
55829019610	ChlorproPAMIDE	oral	tablet	100 mg
55829019710	ChlorproPAMIDE	oral	tablet	250 mg
55829051010	Tolazamide	oral	tablet	100 mg
55829051110	Tolazamide	oral	tablet	250 mg
55829051210	Tolazamide	oral	tablet	500 mg
55829051510	Tolbutamide	oral	tablet	500 mg
55887017930	GlipiZIDE Extended Release	oral	tablet, extended release	10 mg
55887017990	GlipiZIDE Extended Release	oral	tablet, extended release	10 mg
55887021230	GlipiZIDE Extended Release	oral	tablet, extended release	5 mg
55887021260	GlipiZIDE Extended Release	oral	tablet, extended release	5 mg
55887021290	GlipiZIDE Extended Release	oral	tablet, extended release	5 mg
55887022230	Glimepiride	oral	tablet	2 mg
55887022260	Glimepiride	oral	tablet	2 mg
55887022290	Glimepiride	oral	tablet	2 mg
55887027330	Amaryl	oral	tablet	4 mg
55887033930	GlyBURIDE, Micronized	oral	tablet	micronized 3 mg
55887033960	GlyBURIDE, Micronized	oral	tablet	micronized 3 mg
55887033990	GlyBURIDE, Micronized	oral	tablet	micronized 3 mg
55887053501	GlyBURIDE	oral	tablet	2.5 mg
55887053530	GlyBURIDE	oral	tablet	2.5 mg
55887053560	GlyBURIDE	oral	tablet	2.5 mg
55887053590	GlyBURIDE	oral	tablet	2.5 mg
55887053630	GlyBURIDE	oral	tablet	5 mg
55887053660	GlyBURIDE	oral	tablet	5 mg
55887053690	GlyBURIDE	oral	tablet	5 mg
55887065730	Glimepiride	oral	tablet	4 mg
55887065760	Glimepiride	oral	tablet	4 mg
55887069301	GlipiZIDE	oral	tablet	10 mg
55887069330	GlipiZIDE	oral	tablet	10 mg
55887069360	GlipiZIDE	oral	tablet	10 mg
55887069390	GlipiZIDE	oral	tablet	10 mg
55887072701	GlipiZIDE	oral	tablet	5 mg
55887072730	GlipiZIDE	oral	tablet	5 mg
55887072760	GlipiZIDE	oral	tablet	5 mg
55887072790	GlipiZIDE	oral	tablet	5 mg
55887096530	GlyBURIDE	oral	tablet	1.25 mg
55887096830	Famotidine	oral	tablet	10 mg
55887096930	Glucotrol XL	oral	tablet, extended release	5 mg
55953003440	GlyBURIDE, Micronized	oral	tablet	micronized 1.5 mg
55953003441	GlyBURIDE, Micronized	oral	tablet	micronized 1.5 mg
55953003540	GlyBURIDE, Micronized	oral	tablet	micronized 3 mg
55953003541	GlyBURIDE, Micronized	oral	tablet	micronized 3 mg
55953003570	GlyBURIDE, Micronized	oral	tablet	micronized 3 mg
55953003580	GlyBURIDE, Micronized	oral	tablet	micronized 3 mg
55953003640	GlyBURIDE, Micronized	oral	tablet	micronized 6 mg
55953034240	GlyBURIDE	oral	tablet	1.25 mg
55953034270	GlyBURIDE	oral	tablet	1.25 mg
55953034340	GlyBURIDE	oral	tablet	2.5 mg
55953034370	GlyBURIDE	oral	tablet	2.5 mg
55953034380	GlyBURIDE	oral	tablet	2.5 mg
55953034440	GlyBURIDE	oral	tablet	5 mg
55953034470	GlyBURIDE	oral	tablet	5 mg
55953034480	GlyBURIDE	oral	tablet	5 mg
56126010311	Tolazamide	oral	tablet	250 mg
56126012211	Tolazamide	oral	tablet	100 mg
57237002001	GlyBURIDE	oral	tablet	1.25 mg
57237002101	GlyBURIDE	oral	tablet	2.5 mg
57237002105	GlyBURIDE	oral	tablet	2.5 mg
57237002199	GlyBURIDE	oral	tablet	2.5 mg
57237002201	GlyBURIDE	oral	tablet	5 mg
57237002205	GlyBURIDE	oral	tablet	5 mg
57237002299	GlyBURIDE	oral	tablet	5 mg
57480031601	ChlorproPAMIDE	oral	tablet	100 mg
57480031701	ChlorproPAMIDE	oral	tablet	250 mg
57480031706	ChlorproPAMIDE	oral	tablet	250 mg
57480039101	GlipiZIDE	oral	tablet	5 mg
57480039106	GlipiZIDE	oral	tablet	5 mg
57480039201	GlipiZIDE	oral	tablet	10 mg
57480039206	GlipiZIDE	oral	tablet	10 mg
57664039813	GlipiZIDE	oral	tablet	5 mg
57664039818	GlipiZIDE	oral	tablet	5 mg
57664039888	GlipiZIDE	oral	tablet	5 mg
57664039913	GlipiZIDE	oral	tablet	10 mg
57664039918	GlipiZIDE	oral	tablet	10 mg
57664039988	GlipiZIDE	oral	tablet	10 mg
57866023601	Unknown
57866023701	Unknown
57866630201	Unknown
57866640901	GlyBURIDE	oral	tablet	5 mg
57866640902	GlyBURIDE	oral	tablet	5 mg
57866640903	GlyBURIDE	oral	tablet	5 mg
57866640904	GlyBURIDE	oral	tablet	5 mg
57866640905	GlyBURIDE	oral	tablet	5 mg
57866640906	GlyBURIDE	oral	tablet	5 mg
57866646201	GlipiZIDE	oral	tablet	10 mg
57866646202	Glucotrol	oral	tablet	10 mg
57866646301	GlipiZIDE	oral	tablet	5 mg
57866646302	GlipiZIDE	oral	tablet	5 mg
57866707301	Glimepiride	oral	tablet	2 mg
57866707302	Glimepiride	oral	tablet	2 mg
57866707401	Glimepiride	oral	tablet	4 mg
57866707402	Glimepiride	oral	tablet	4 mg
58016000500	Glimepiride	oral	tablet	2 mg
58016000530	Glimepiride	oral	tablet	2 mg
58016000560	Glimepiride	oral	tablet	2 mg
58016000590	Glimepiride	oral	tablet	2 mg
58016033400	GlipiZIDE Extended Release	oral	tablet, extended release	5 mg
58016033402	GlipiZIDE Extended Release	oral	tablet, extended release	5 mg
58016033430	GlipiZIDE Extended Release	oral	tablet, extended release	5 mg
58016033460	GlipiZIDE Extended Release	oral	tablet, extended release	5 mg
58016033490	GlipiZIDE Extended Release	oral	tablet, extended release	5 mg
58016037030	Tolazamide	oral	tablet	250 mg
58016037600	GlipiZIDE	oral	tablet	10 mg
58016037602	GlipiZIDE	oral	tablet	10 mg
58016037630	GlipiZIDE	oral	tablet	10 mg
58016037660	GlipiZIDE	oral	tablet	10 mg
58016037690	GlipiZIDE	oral	tablet	10 mg
58016037699	GlipiZIDE	oral	tablet	10 mg
58016037800	GlyBURIDE	oral	tablet	5 mg
58016037802	GlyBURIDE	oral	tablet	5 mg
58016037830	GlyBURIDE	oral	tablet	5 mg
58016037860	GlyBURIDE	oral	tablet	5 mg
58016037890	GlyBURIDE	oral	tablet	5 mg
58016037899	GlyBURIDE	oral	tablet	5 mg
58016046700	Glimepiride	oral	tablet	4 mg
58016046730	Glimepiride	oral	tablet	4 mg
58016046760	Glimepiride	oral	tablet	4 mg
58016046790	Glimepiride	oral	tablet	4 mg
58016054300	Glucotrol	oral	tablet	10 mg
58016069100	GlipiZIDE Extended Release	oral	tablet, extended release	10 mg
58016069130	GlipiZIDE Extended Release	oral	tablet, extended release	10 mg
58016069160	GlipiZIDE Extended Release	oral	tablet, extended release	10 mg
58016069190	GlipiZIDE Extended Release	oral	tablet, extended release	10 mg
58016084400	Glimepiride	oral	tablet	4 mg
58016084430	Glimepiride	oral	tablet	4 mg
58016084460	Glimepiride	oral	tablet	4 mg
58016084490	Glimepiride	oral	tablet	4 mg
58016087600	GlipiZIDE	oral	tablet	5 mg
58016087610	GlipiZIDE	oral	tablet	5 mg
58016087612	GlipiZIDE	oral	tablet	5 mg
58016087614	GlipiZIDE	oral	tablet	5 mg
58016087615	GlipiZIDE	oral	tablet	5 mg
58016087620	GlipiZIDE	oral	tablet	5 mg
58016087621	GlipiZIDE	oral	tablet	5 mg
58016087624	GlipiZIDE	oral	tablet	5 mg
58016087628	GlipiZIDE	oral	tablet	5 mg
58016087630	GlipiZIDE	oral	tablet	5 mg
58016087640	GlipiZIDE	oral	tablet	5 mg
58016087650	GlipiZIDE	oral	tablet	5 mg
58016087660	GlipiZIDE	oral	tablet	5 mg
58864002714	GlipiZIDE	oral	tablet	5 mg
58864002730	Unknown
58864002760	Unknown
58864002790	GlipiZIDE	oral	tablet	5 mg
58864010030	ChlorproPAMIDE	oral	tablet	100 mg
58864016130	GlipiZIDE	oral	tablet	10 mg
58864016160	Unknown
58864021430	Micronase	oral	tablet	5 mg
58864021460	Micronase	oral	tablet	5 mg
58864022430	GlyBURIDE	oral	tablet	5 mg
58864022460	GlyBURIDE	oral	tablet	2.5 mg
58864022493	GlyBURIDE	oral	tablet	5 mg
58864068930	Glucotrol XL	oral	tablet, extended release	10 mg
58864068960	Glucotrol XL	oral	tablet, extended release	10 mg
58864070530	Glucotrol XL	oral	tablet, extended release	5 mg
58864085830	Glucotrol XL	oral	tablet, extended release	2.5 mg
58864095630	GlipiZIDE Extended Release	oral	tablet, extended release	10 mg
58864095730	GlipiZIDE Extended Release	oral	tablet, extended release	5 mg
59012041141	Glucotrol	oral	tablet	5 mg
59012041166	Glucotrol	oral	tablet	5 mg
59012041173	Glucotrol	oral	tablet	5 mg
59012041241	Glucotrol	oral	tablet	10 mg
59012041266	Glucotrol	oral	tablet	10 mg
59012041273	Glucotrol	oral	tablet	10 mg
59651026830	GlipiZIDE Extended Release	oral	tablet, extended release	2.5 mg
59651026901	GlipiZIDE Extended Release	oral	tablet, extended release	5 mg
59651026905	GlipiZIDE Extended Release	oral	tablet, extended release	5 mg
59651027001	GlipiZIDE Extended Release	oral	tablet, extended release	10 mg
59651027005	GlipiZIDE Extended Release	oral	tablet, extended release	10 mg
59762054001	GlipiZIDE XL	oral	tablet, extended release	2.5 mg
59762054101	GlipiZIDE XL	oral	tablet, extended release	5 mg
59762054102	GlipiZIDE XL	oral	tablet, extended release	5 mg
59762054201	GlipiZIDE XL	oral	tablet, extended release	10 mg
59762054202	GlipiZIDE XL	oral	tablet, extended release	10 mg
59762372501	GlyBURIDE	oral	tablet	1.25 mg
59762372603	GlyBURIDE	oral	tablet	2.5 mg
59762372606	GlyBURIDE	oral	tablet	2.5 mg
59762372703	GlyBURIDE	oral	tablet	5 mg
59762372704	GlyBURIDE	oral	tablet	5 mg
59762372706	GlyBURIDE	oral	tablet	5 mg
59762372707	GlyBURIDE	oral	tablet	5 mg
59762378101	GlyBURIDE, Micronized	oral	tablet	micronized 1.5 mg
59762378201	GlyBURIDE, Micronized	oral	tablet	micronized 3 mg
59762378203	GlyBURIDE, Micronized	oral	tablet	micronized 3 mg
59762378301	GlyBURIDE, Micronized	oral	tablet	micronized 6 mg
59762378302	GlyBURIDE, Micronized	oral	tablet	micronized 6 mg
59762378303	GlyBURIDE, Micronized	oral	tablet	micronized 6 mg
59762503101	GlipiZIDE XL	oral	tablet, extended release	2.5 mg
59762503201	GlipiZIDE XL	oral	tablet, extended release	5 mg
59762503202	GlipiZIDE XL	oral	tablet, extended release	5 mg
59762503301	GlipiZIDE XL	oral	tablet, extended release	10 mg
59762503302	GlipiZIDE XL	oral	tablet, extended release	10 mg
59762702009	GlyBURIDE	oral	tablet	1.25 mg
59762702105	GlyBURIDE	oral	tablet	2.5 mg
59762702109	GlyBURIDE	oral	tablet	2.5 mg
59762702205	GlyBURIDE	oral	tablet	5 mg
59762702209	GlyBURIDE	oral	tablet	5 mg
59930159201	GlyBURIDE	oral	tablet	1.25 mg
59930162201	GlyBURIDE	oral	tablet	2.5 mg
59930163901	GlyBURIDE	oral	tablet	5 mg
59930163902	GlyBURIDE	oral	tablet	5 mg
59930163903	GlyBURIDE	oral	tablet	5 mg
60429008201	Unknown
60429008210	Unknown
60429008230	GlipiZIDE	oral	tablet	5 mg
60429008260	GlipiZIDE	oral	tablet	5 mg
60429008301	Unknown
60429008310	Unknown
60429008312	GlipiZIDE	oral	tablet	10 mg
60429008330	GlipiZIDE	oral	tablet	10 mg
60429008360	GlipiZIDE	oral	tablet	10 mg
60429008512	GlyBURIDE	oral	tablet	5 mg
60429008518	GlyBURIDE	oral	tablet	5 mg
60429008527	GlyBURIDE	oral	tablet	5 mg
60429008530	GlyBURIDE	oral	tablet	5 mg
60429008536	GlyBURIDE	oral	tablet	5 mg
60429008560	GlyBURIDE	oral	tablet	5 mg
60429091801	Glimepiride	oral	tablet	1 mg
60429091901	Glimepiride	oral	tablet	2 mg
60429092001	Glimepiride	oral	tablet	4 mg
60505014100	GlipiZIDE	oral	tablet	5 mg
60505014101	GlipiZIDE	oral	tablet	5 mg
60505014102	GlipiZIDE	oral	tablet	5 mg
60505014108	GlipiZIDE	oral	tablet	5 mg
60505014200	GlipiZIDE	oral	tablet	10 mg
60505014201	GlipiZIDE	oral	tablet	10 mg
60505014202	GlipiZIDE	oral	tablet	10 mg
60505014204	GlipiZIDE	oral	tablet	10 mg
60687048011	GlipiZIDE Extended Release	oral	tablet, extended release	2.5 mg
60687048021	GlipiZIDE Extended Release	oral	tablet, extended release	2.5 mg
60760002460	Unknown
60760014160	Unknown
60760016530	Unknown
60760022930	Unknown
60760023030	Unknown
60760023090	Unknown
60760024890	Unknown
60760032930	Unknown
60760056890	Unknown
60760074530	Unknown
60760074690	Unknown
60951071170	GlipiZIDE	oral	tablet	5 mg
60951071185	GlipiZIDE	oral	tablet	5 mg
60951071470	GlipiZIDE	oral	tablet	10 mg
60951071485	GlipiZIDE	oral	tablet	10 mg
61392006330	GlipiZIDE	oral	tablet	5 mg
61392006331	GlipiZIDE	oral	tablet	5 mg
61392006332	GlipiZIDE	oral	tablet	5 mg
61392006339	GlipiZIDE	oral	tablet	5 mg
61392006345	GlipiZIDE	oral	tablet	5 mg
61392006351	GlipiZIDE	oral	tablet	5 mg
61392006354	GlipiZIDE	oral	tablet	5 mg
61392006360	GlipiZIDE	oral	tablet	5 mg
61392006390	GlipiZIDE	oral	tablet	5 mg
61392006391	GlipiZIDE	oral	tablet	5 mg
61392006430	GlipiZIDE	oral	tablet	10 mg
61392006431	GlipiZIDE	oral	tablet	10 mg
61392006432	GlipiZIDE	oral	tablet	10 mg
61392006439	GlipiZIDE	oral	tablet	10 mg
61392006445	GlipiZIDE	oral	tablet	10 mg
61392006451	GlipiZIDE	oral	tablet	10 mg
61392006454	GlipiZIDE	oral	tablet	10 mg
61392006460	GlipiZIDE	oral	tablet	10 mg
61392006490	GlipiZIDE	oral	tablet	10 mg
61392006491	GlipiZIDE	oral	tablet	10 mg
61392011730	GlyBURIDE	oral	tablet	1.25 mg
61392011731	GlyBURIDE	oral	tablet	1.25 mg
61392011732	GlyBURIDE	oral	tablet	1.25 mg
61392011739	GlyBURIDE	oral	tablet	1.25 mg
61392011745	GlyBURIDE	oral	tablet	1.25 mg
61392011751	GlyBURIDE	oral	tablet	1.25 mg
61392011754	GlyBURIDE	oral	tablet	1.25 mg
61392011760	GlyBURIDE	oral	tablet	1.25 mg
61392011790	GlyBURIDE	oral	tablet	1.25 mg
61392011791	GlyBURIDE	oral	tablet	1.25 mg
61392011930	GlyBURIDE	oral	tablet	2.5 mg
61392011931	GlyBURIDE	oral	tablet	2.5 mg
61392011932	GlyBURIDE	oral	tablet	2.5 mg
61392011939	GlyBURIDE	oral	tablet	2.5 mg
61392011945	GlyBURIDE	oral	tablet	2.5 mg
61392011951	GlyBURIDE	oral	tablet	2.5 mg
61392011954	GlyBURIDE	oral	tablet	2.5 mg
61392011960	GlyBURIDE	oral	tablet	2.5 mg
61392011990	GlyBURIDE	oral	tablet	2.5 mg
61392011991	GlyBURIDE	oral	tablet	2.5 mg
61392012030	GlyBURIDE	oral	tablet	5 mg
61392012031	GlyBURIDE	oral	tablet	5 mg
61392012032	GlyBURIDE	oral	tablet	5 mg
61392012039	GlyBURIDE	oral	tablet	5 mg
61392012045	GlyBURIDE	oral	tablet	5 mg
61392012051	GlyBURIDE	oral	tablet	5 mg
61392012054	GlyBURIDE	oral	tablet	5 mg
61392012060	GlyBURIDE	oral	tablet	5 mg
61392012090	GlyBURIDE	oral	tablet	5 mg
61392012091	GlyBURIDE	oral	tablet	5 mg
61442011501	Glimepiride	oral	tablet	1 mg
61442011505	Glimepiride	oral	tablet	1 mg
61442011601	Glimepiride	oral	tablet	2 mg
61442011605	Glimepiride	oral	tablet	2 mg
61442011701	Glimepiride	oral	tablet	4 mg
61442011705	Glimepiride	oral	tablet	4 mg
61919025004	Unknown
61919025030	Unknown
61919025082	Unknown
61919028690	Unknown
61919028730	Unknown
61919028782	Unknown
61919033030	Unknown
61919033060	Unknown
61919037860	Unknown
61919037890	Unknown
61919044830	Unknown
61919044890	Unknown
61919071330	Unknown
61919071390	Unknown
61919071530	Unknown
61919071590	Unknown
61919072330	Unknown
61919072390	Unknown
61919085090	Unknown
62037087130	GlipiZIDE Extended Release	oral	tablet, extended release	2.5 mg
62037087201	GlipiZIDE Extended Release	oral	tablet, extended release	5 mg
62037087205	GlipiZIDE Extended Release	oral	tablet, extended release	5 mg
62037087301	GlipiZIDE Extended Release	oral	tablet, extended release	10 mg
62037087305	GlipiZIDE Extended Release	oral	tablet, extended release	10 mg
62269029124	GlipiZIDE	oral	tablet	5 mg
62269029129	GlipiZIDE	oral	tablet	5 mg
62269029224	GlipiZIDE	oral	tablet	10 mg
62269029229	GlipiZIDE	oral	tablet	10 mg
62559031510	GlipiZIDE	oral	tablet	5 mg
62682500403	GlipiZIDE	oral	tablet	10 mg
62682500408	GlipiZIDE	oral	tablet	10 mg
62682500603	GlyBURIDE	oral	tablet	2.5 mg
62939321101	GlyBURIDE	oral	tablet	1.25 mg
62939322101	GlyBURIDE	oral	tablet	2.5 mg
62939323100	GlyBURIDE	oral	tablet	5 mg
62939323101	GlyBURIDE	oral	tablet	5 mg
63187081130	Unknown
63187084830	Unknown
63187099390	Unknown
63304042501	Glimepiride	oral	tablet	1 mg
63304042601	Glimepiride	oral	tablet	2 mg
63304042701	Glimepiride	oral	tablet	4 mg
63629125501	Glimepiride	oral	tablet	4 mg
63629125502	Glimepiride	oral	tablet	4 mg
63629139301	GlyBURIDE	oral	tablet	5 mg
63629139302	GlyBURIDE	oral	tablet	5 mg
63629139303	GlyBURIDE	oral	tablet	5 mg
63629139304	Unknown
63629139401	GlipiZIDE	oral	tablet	10 mg
63629139402	GlipiZIDE	oral	tablet	10 mg
63629139403	GlipiZIDE	oral	tablet	10 mg
63629139801	GlipiZIDE	oral	tablet	5 mg
63629139802	GlipiZIDE	oral	tablet	5 mg
63629139803	GlipiZIDE	oral	tablet	5 mg
63629220201	GlipiZIDE Extended Release	oral	tablet, extended release	10 mg
63629220301	GlipiZIDE Extended Release	oral	tablet, extended release	10 mg
63629220401	GlipiZIDE Extended Release	oral	tablet, extended release	5 mg
63629220501	GlipiZIDE Extended Release	oral	tablet, extended release	5 mg
63629290701	GlyBURIDE (Eqv-Micronase)	oral	tablet	2.5 mg
63629290702	GlyBURIDE (Eqv-Micronase)	oral	tablet	2.5 mg
63629304301	Glimepiride	oral	tablet	2 mg
63629304302	Unknown
63629315801	GlipiZIDE Extended Release	oral	tablet, extended release	10 mg
63629315802	GlipiZIDE Extended Release	oral	tablet, extended release	10 mg
63629315803	GlipiZIDE Extended Release	oral	tablet, extended release	10 mg
63739011601	GlipiZIDE	oral	tablet	5 mg
63739011603	GlipiZIDE	oral	tablet	5 mg
63739011610	GlipiZIDE	oral	tablet	5 mg
63739011615	GlipiZIDE	oral	tablet	5 mg
63739011701	GlipiZIDE	oral	tablet	10 mg
63739011703	GlipiZIDE	oral	tablet	10 mg
63739011710	GlipiZIDE	oral	tablet	10 mg
63739011715	GlipiZIDE	oral	tablet	10 mg
63739011810	GlyBURIDE	oral	tablet	2.5 mg
63739011815	GlyBURIDE	oral	tablet	2.5 mg
63739011910	GlyBURIDE (Eqv-Micronase)	oral	tablet	5 mg
63739011915	GlyBURIDE	oral	tablet	5 mg
63874031601	GlipiZIDE	oral	tablet	5 mg
63874031602	GlipiZIDE	oral	tablet	5 mg
63874031604	GlipiZIDE	oral	tablet	5 mg
63874031605	GlipiZIDE	oral	tablet	5 mg
63874031610	GlipiZIDE	oral	tablet	5 mg
63874031612	GlipiZIDE	oral	tablet	5 mg
63874031614	GlipiZIDE	oral	tablet	5 mg
63874031615	GlipiZIDE	oral	tablet	5 mg
63874031620	GlipiZIDE	oral	tablet	5 mg
63874031621	GlipiZIDE	oral	tablet	5 mg
63874031624	GlipiZIDE	oral	tablet	5 mg
63874031628	GlipiZIDE	oral	tablet	5 mg
63874031630	GlipiZIDE	oral	tablet	5 mg
63874031650	GlipiZIDE	oral	tablet	5 mg
63874031660	GlipiZIDE	oral	tablet	5 mg
63874031681	GlipiZIDE	oral	tablet	5 mg
63874031690	GlipiZIDE	oral	tablet	5 mg
63874031701	GlyBURIDE	oral	tablet	5 mg
63874031702	GlyBURIDE	oral	tablet	5 mg
63874031704	GlyBURIDE	oral	tablet	5 mg
63874031710	GlyBURIDE	oral	tablet	5 mg
63874031712	GlyBURIDE	oral	tablet	5 mg
63874031714	GlyBURIDE	oral	tablet	5 mg
63874031715	GlyBURIDE	oral	tablet	5 mg
63874031720	GlyBURIDE	oral	tablet	5 mg
63874031724	GlyBURIDE	oral	tablet	5 mg
63874031728	GlyBURIDE	oral	tablet	5 mg
63874031730	GlyBURIDE	oral	tablet	5 mg
63874031740	GlyBURIDE	oral	tablet	5 mg
63874031750	GlyBURIDE	oral	tablet	5 mg
63874031760	GlyBURIDE	oral	tablet	5 mg
63874031790	GlyBURIDE	oral	tablet	5 mg
63874043201	GlipiZIDE	oral	tablet	10 mg
63874043202	GlipiZIDE	oral	tablet	10 mg
63874043204	GlipiZIDE	oral	tablet	10 mg
63874043210	GlipiZIDE	oral	tablet	10 mg
63874043214	GlipiZIDE	oral	tablet	10 mg
63874043220	GlipiZIDE	oral	tablet	10 mg
63874043221	GlipiZIDE	oral	tablet	10 mg
63874043224	GlipiZIDE	oral	tablet	10 mg
63874043228	GlipiZIDE	oral	tablet	10 mg
63874043230	GlipiZIDE	oral	tablet	10 mg
63874043250	GlipiZIDE	oral	tablet	10 mg
63874043260	GlipiZIDE	oral	tablet	10 mg
63874043281	GlipiZIDE	oral	tablet	10 mg
63874043290	GlipiZIDE	oral	tablet	10 mg
63874058801	GlyBURIDE	oral	tablet	2.5 mg
63874058804	GlyBURIDE	oral	tablet	2.5 mg
63874058810	GlyBURIDE	oral	tablet	2.5 mg
63874058814	GlyBURIDE	oral	tablet	2.5 mg
63874058820	GlyBURIDE	oral	tablet	2.5 mg
63874058830	GlyBURIDE	oral	tablet	2.5 mg
63874058860	GlyBURIDE	oral	tablet	2.5 mg
63874058880	GlyBURIDE	oral	tablet	2.5 mg
63874058890	GlyBURIDE	oral	tablet	2.5 mg
63874066501	GlyBURIDE	oral	tablet	1.25 mg
63874066504	GlyBURIDE	oral	tablet	1.25 mg
63874066510	GlyBURIDE	oral	tablet	1.25 mg
63874066514	GlyBURIDE	oral	tablet	1.25 mg
63874066530	GlyBURIDE	oral	tablet	1.25 mg
63874066560	GlyBURIDE	oral	tablet	1.25 mg
63874066590	GlyBURIDE	oral	tablet	1.25 mg
64720012310	GlyBURIDE	oral	tablet	1.25 mg
64720012410	GlyBURIDE	oral	tablet	2.5 mg
64720012510	GlyBURIDE	oral	tablet	5 mg
64720012511	GlyBURIDE	oral	tablet	5 mg
64720029010	Unknown
64720029110	Unknown
64720029210	Unknown
64720029211	Unknown
64909010107	Glycron	oral	tablet	micronized 1.5 mg
64909010207	Glycron	oral	tablet	micronized 3 mg
64909010208	Glycron	oral	tablet	micronized 3 mg
64909010407	Glycron	oral	tablet	micronized 4.5 mg
64909010507	Glycron	oral	tablet	micronized 6 mg
64909010508	Glycron	oral	tablet	micronized 6 mg
64980027903	GlipiZIDE Extended Release	oral	tablet, extended release	2.5 mg
64980028001	GlipiZIDE Extended Release	oral	tablet, extended release	5 mg
64980028005	GlipiZIDE Extended Release	oral	tablet, extended release	5 mg
64980028010	GlipiZIDE Extended Release	oral	tablet, extended release	5 mg
64980028101	GlipiZIDE Extended Release	oral	tablet, extended release	10 mg
64980028105	GlipiZIDE Extended Release	oral	tablet, extended release	10 mg
64980028110	GlipiZIDE Extended Release	oral	tablet, extended release	10 mg
65243017609	Unknown
65243017612	Unknown
65243017618	Unknown
65243017627	Unknown
65243017636	Unknown
65243018318	Unknown
65243018536	Unknown
65243028509	Unknown
65243028518	Unknown
65243032509	Unknown
65243032518	Unknown
65243034309	Unknown
65243034336	Unknown
65243034609	Unknown
65243037509	Unknown
65243037809	Unknown
65862002801	GlyBURIDE	oral	tablet	1.25 mg
65862002901	GlyBURIDE	oral	tablet	2.5 mg
65862002905	GlyBURIDE	oral	tablet	2.5 mg
65862003001	GlyBURIDE	oral	tablet	5 mg
65862003099	GlyBURIDE	oral	tablet	5 mg
65862088830	GlipiZIDE Extended Release	oral	tablet, extended release	2.5 mg
65862088901	GlipiZIDE Extended Release	oral	tablet, extended release	5 mg
65862088905	GlipiZIDE Extended Release	oral	tablet, extended release	5 mg
65862089001	GlipiZIDE Extended Release	oral	tablet, extended release	10 mg
66105098403	GlyBURIDE	oral	tablet	1.25 mg
66105098406	GlyBURIDE	oral	tablet	1.25 mg
66105098410	GlyBURIDE	oral	tablet	1.25 mg
66105098411	GlyBURIDE	oral	tablet	1.25 mg
66105098450	GlyBURIDE	oral	tablet	1.25 mg
66105098503	GlyBURIDE	oral	tablet	2.5 mg
66105098506	GlyBURIDE	oral	tablet	2.5 mg
66105098510	GlyBURIDE	oral	tablet	2.5 mg
66105098511	GlyBURIDE	oral	tablet	2.5 mg
66105098550	GlyBURIDE	oral	tablet	2.5 mg
66105098603	GlyBURIDE	oral	tablet	5 mg
66105098606	GlyBURIDE	oral	tablet	5 mg
66105098610	GlyBURIDE	oral	tablet	5 mg
66105098611	GlyBURIDE	oral	tablet	5 mg
66105098650	GlyBURIDE	oral	tablet	5 mg
66116044030	Unknown
66267010030	GlipiZIDE	oral	tablet	5 mg
66267010060	GlipiZIDE	oral	tablet	5 mg
66267010330	GlyBURIDE (Eqv-Micronase)	oral	tablet	5 mg
66336002830	GlyBURIDE	oral	tablet	2.5 mg
66336026930	GlipiZIDE Extended Release	oral	tablet, extended release	10 mg
66336066230	GlipiZIDE	oral	tablet	10 mg
66336066260	GlipiZIDE	oral	tablet	10 mg
66336066290	Unknown
66336071290	Unknown
66336073030	GlipiZIDE	oral	tablet	5 mg
66336073060	GlipiZIDE	oral	tablet	5 mg
66336073090	Unknown
66336093830	GlyBURIDE	oral	tablet	5 mg
66336093860	GlyBURIDE	oral	tablet	5 mg
66993016202	Glimepiride	oral	tablet	1 mg
66993016302	Glimepiride	oral	tablet	2 mg
66993016402	Glimepiride	oral	tablet	4 mg
67046023530	GlipiZIDE	oral	tablet	5 mg
67251046011	GlyBURIDE, Micronized	oral	tablet	micronized 1.5 mg
67251046050	GlyBURIDE, Micronized	oral	tablet	micronized 1.5 mg
67253045250	GlyBURIDE, Micronized	oral	tablet	micronized 6 mg
67253046010	GlyBURIDE, Micronized	oral	tablet	micronized 1.5 mg
67253046011	GlyBURIDE, Micronized	oral	tablet	micronized 1.5 mg
67253046050	GlyBURIDE, Micronized	oral	tablet	micronized 1.5 mg
67253046110	GlyBURIDE, Micronized	oral	tablet	micronized 3 mg
67253046111	GlyBURIDE, Micronized	oral	tablet	micronized 3 mg
67253046150	GlyBURIDE, Micronized	oral	tablet	micronized 3 mg
67253046210	GlyBURIDE, Micronized	oral	tablet	micronized 6 mg
67253046211	GlyBURIDE, Micronized	oral	tablet	micronized 6 mg
67253046250	GlyBURIDE, Micronized	oral	tablet	micronized 6 mg
67263019301	Unknown
67544009753	Unknown
67544009760	Unknown
67544009770	Unknown
67544009780	Unknown
67544009792	Unknown
67544009794	Unknown
67544009853	Unknown
67544009860	Unknown
67544009870	Unknown
67544009880	Unknown
67544009890	Unknown
67544009892	Unknown
67544009894	Unknown
67544012953	Unknown
67544012960	Unknown
67544012970	Unknown
67544012980	Unknown
67544012992	Unknown
67544012994	Unknown
67544019980	Unknown
67544030232	Unknown
67544030245	Unknown
67544030260	Unknown
67544030273	Unknown
67544030280	Unknown
67544030292	Unknown
67544030298	Unknown
67544047882	Unknown
67544054882	Unknown
67544056653	Unknown
67544056660	Unknown
67544056670	Unknown
67544056680	Unknown
67544056692	Unknown
67544056694	Unknown
67544061353	GlyBURIDE	oral	tablet	5 mg
67544061392	Unknown
67544061394	Unknown
67544064380	Unknown
67544064394	Unknown
67544065353	GlyBURIDE	oral	tablet	5 mg
67544065360	Unknown
67544065370	Unknown
67544065380	GlyBURIDE	oral	tablet	5 mg
67544065390	Unknown
67544065392	Unknown
67544065394	Unknown
67544065398	Unknown
67544066141	GlyBURIDE	oral	tablet	1.25 mg
67544066181	Unknown
67544075160	Unknown
67544075180	Unknown
67544075660	Unknown
67544075680	Unknown
67544080860	GlipiZIDE Extended Release	oral	tablet, extended release	10 mg
67544087560	Unknown
67544087580	Unknown
68001017700	Glimepiride	oral	tablet	1 mg
68001017703	Glimepiride	oral	tablet	1 mg
68001017800	Glimepiride	oral	tablet	2 mg
68001017803	Glimepiride	oral	tablet	2 mg
68001017900	Glimepiride	oral	tablet	4 mg
68001017903	Glimepiride	oral	tablet	4 mg
68030646201	Unknown
68084011101	GlipiZIDE Extended Release	oral	tablet, extended release	5 mg
68084011111	GlipiZIDE Extended Release	oral	tablet, extended release	5 mg
68084011201	GlipiZIDE Extended Release	oral	tablet, extended release	10 mg
68084011211	GlipiZIDE Extended Release	oral	tablet, extended release	10 mg
68084029511	GlipiZIDE Extended Release	oral	tablet, extended release	2.5 mg
68084029521	GlipiZIDE Extended Release	oral	tablet, extended release	2.5 mg
68084032601	Glimepiride	oral	tablet	2 mg
68084032611	Glimepiride	oral	tablet	2 mg
68084032701	Glimepiride	oral	tablet	4 mg
68084032711	Glimepiride	oral	tablet	4 mg
68084055611	Unknown
68084055621	Unknown
68084078811	Glimepiride	oral	tablet	1 mg
68084078821	Glimepiride	oral	tablet	1 mg
68084078825	Glimepiride	oral	tablet	1 mg
68084078895	Glimepiride	oral	tablet	1 mg
68084080701	GlyBURIDE	oral	tablet	5 mg
68084080711	Unknown
68115015430	GlipiZIDE	oral	tablet	10 mg
68115015460	GlipiZIDE	oral	tablet	10 mg
68115015490	GlipiZIDE	oral	tablet	10 mg
68115015530	GlipiZIDE	oral	tablet	5 mg
68115015560	GlipiZIDE	oral	tablet	5 mg
68115015590	GlipiZIDE	oral	tablet	5 mg
68115015630	Glucotrol XL	oral	tablet, extended release	10 mg
68115015730	Glucotrol XL	oral	tablet, extended release	5 mg
68115016030	GlyBURIDE	oral	tablet	2.5 mg
68115016090	GlyBURIDE	oral	tablet	2.5 mg
68115016130	GlyBURIDE	oral	tablet	5 mg
68115016160	GlyBURIDE	oral	tablet	5 mg
68115016190	GlyBURIDE	oral	tablet	5 mg
68115061600	GlipiZIDE Extended Release	oral	tablet, extended release	5 mg
68115062200	GlyBURIDE, Micronized	oral	tablet	micronized 6 mg
68115084000	Amaryl	oral	tablet	4 mg
68258101201	Unknown
68258101301	Unknown
68258101401	Unknown
68258105101	Unknown
68382033506	GlipiZIDE Extended Release	oral	tablet, extended release	2.5 mg
68382033601	GlipiZIDE Extended Release	oral	tablet, extended release	5 mg
68382033605	GlipiZIDE Extended Release	oral	tablet, extended release	5 mg
68382033701	GlipiZIDE Extended Release	oral	tablet, extended release	10 mg
68382033705	GlipiZIDE Extended Release	oral	tablet, extended release	10 mg
68382065601	GlyBURIDE	oral	tablet	1.25 mg
68382065701	GlyBURIDE	oral	tablet	2.5 mg
68382065705	GlyBURIDE	oral	tablet	2.5 mg
68382065801	GlyBURIDE	oral	tablet	5 mg
68382065805	GlyBURIDE (Eqv-Micronase)	oral	tablet	5 mg
68382065810	GlyBURIDE	oral	tablet	5 mg
68645015054	GlipiZIDE	oral	tablet	5 mg
68645015159	GlipiZIDE	oral	tablet	10 mg
68645021054	GlyBURIDE	oral	tablet	2.5 mg
68645021154	GlyBURIDE	oral	tablet	5 mg
68645057290	Unknown
68645057390	Unknown
68645057454	GlipiZIDE	oral	tablet	5 mg
68645057559	GlipiZIDE	oral	tablet	10 mg
69452012820	Glimepiride	oral	tablet	1 mg
69452012830	Glimepiride	oral	tablet	1 mg
69452012920	Glimepiride	oral	tablet	2 mg
69452012930	Glimepiride	oral	tablet	2 mg
69452013020	Glimepiride	oral	tablet	4 mg
69452013030	Glimepiride	oral	tablet	4 mg
69543012310	Glimepiride	oral	tablet	1 mg
69543012350	Glimepiride	oral	tablet	1 mg
69543012410	Glimepiride	oral	tablet	2 mg
69543012450	Glimepiride	oral	tablet	2 mg
69543012510	Glimepiride	oral	tablet	4 mg
69543012550	Glimepiride	oral	tablet	4 mg
70934009830	Unknown
70934016790	Unknown
70934017390	Unknown
70934032390	Unknown
70934039190	Unknown
71114022100	GlipiZIDE	oral	tablet	5 mg
71114022101	GlipiZIDE	oral	tablet	5 mg
71114022105	GlipiZIDE	oral	tablet	5 mg
71114022200	GlipiZIDE	oral	tablet	10 mg
71114022201	GlipiZIDE	oral	tablet	10 mg
71114022205	GlipiZIDE	oral	tablet	10 mg
71205004130	Unknown
71205004160	Unknown
71205004178	Unknown
71205004190	Unknown
71610010553	Unknown
71610010560	Unknown
71610010570	Unknown
71610010580	Unknown
71610010592	Unknown
71610010594	Unknown
71610017545	Unknown
71610017560	Unknown
71610017573	GlipiZIDE	oral	tablet	5 mg
71610017580	GlipiZIDE	oral	tablet	5 mg
71610017592	GlipiZIDE	oral	tablet	5 mg
71610017594	Unknown
71610017598	GlipiZIDE	oral	tablet	5 mg
71610023660	Glimepiride	oral	tablet	4 mg
71610023680	Glimepiride	oral	tablet	4 mg
71610038845	Unknown
71610038860	Unknown
71610038873	Unknown
71610038880	Unknown
71610038892	Unknown
71610038898	Unknown
71610039353	Unknown
71610039360	Unknown
71610039370	Unknown
71610039380	Unknown
71610039392	Unknown
71610039394	Unknown
72189007090	Unknown
72241003805	GlyBURIDE (Eqv-Micronase)	oral	tablet	1.25 mg
72241003905	GlyBURIDE (Eqv-Micronase)	oral	tablet	2.5 mg
72241003910	GlyBURIDE (Eqv-Micronase)	oral	tablet	2.5 mg
72241003911	GlyBURIDE (Eqv-Micronase)	oral	tablet	2.5 mg
72241004005	GlyBURIDE (Eqv-Micronase)	oral	tablet	5 mg
72241004010	GlyBURIDE (Eqv-Micronase)	oral	tablet	5 mg
72241004011	GlyBURIDE (Eqv-Micronase)	oral	tablet	5 mg
72789004830	Glimepiride	oral	tablet	4 mg
72789013030	GlipiZIDE	oral	tablet	5 mg
72789013090	GlipiZIDE	oral	tablet	5 mg
75834020200	Unknown
75834020201	GlyBURIDE (Eqv-Micronase)	oral	tablet	1.25 mg
75834020300	Unknown
75834020301	GlyBURIDE (Eqv-Micronase)	oral	tablet	2.5 mg
75834020400	GlyBURIDE (Eqv-Micronase)	oral	tablet	5 mg
75834020401	GlyBURIDE (Eqv-Micronase)	oral	tablet	5 mg
76439012310	Glimepiride	oral	tablet	1 mg
76439012410	Glimepiride	oral	tablet	2 mg
76439012510	Glimepiride	oral	tablet	4 mg

## Sheet: Sulfonylurea combo therapies
code	description	route	form	strength
7314813	Avandaryl	oral	tablet	2 mg-8 mg
7314913	Avandaryl	oral	tablet	4 mg-8 mg
7315113	Avandaryl	oral	tablet	1 mg-4 mg
7315213	Avandaryl	oral	tablet	2 mg-4 mg
7315313	Avandaryl	oral	tablet	4 mg-4 mg
87607211	Glucovance	oral	tablet	1.25 mg-250 mg
87607311	Glucovance	oral	tablet	2.5 mg-500 mg
87607411	Glucovance	oral	tablet	5 mg-500 mg
87607731	Metaglip	oral	tablet	2.5 mg-500 mg
87607831	Metaglip	oral	tablet	5 mg-500 mg
87608131	Metaglip	oral	tablet	2.5 mg-250 mg
93571001	Glyburide-Metformin	oral	tablet	1.25 mg-250 mg
93571005	Glyburide-Metformin	oral	tablet	1.25 mg-250 mg
93571019	Glyburide-Metformin	oral	tablet	1.25 mg-250 mg
93571083	Glyburide-Metformin	oral	tablet	1.25 mg-250 mg
93571093	Glyburide-Metformin	oral	tablet	1.25 mg-250 mg
93571101	Glyburide-Metformin	oral	tablet	2.5 mg-500 mg
93571105	Glyburide-Metformin	oral	tablet	2.5 mg-500 mg
93571119	Glyburide-Metformin	oral	tablet	2.5 mg-500 mg
93571193	Glyburide-Metformin	oral	tablet	2.5 mg-500 mg
93571201	Glyburide-Metformin	oral	tablet	5 mg-500 mg
93571205	Glyburide-Metformin	oral	tablet	5 mg-500 mg
93571219	Glyburide-Metformin	oral	tablet	5 mg-500 mg
93571293	Glyburide-Metformin	oral	tablet	5 mg-500 mg
93726001	Glyburide-Metformin	oral	tablet	1.25 mg-250 mg
93726101	Glyburide-Metformin	oral	tablet	2.5 mg-500 mg
93726105	Glyburide-Metformin	oral	tablet	2.5 mg-500 mg
93726201	Glyburide-Metformin	oral	tablet	5 mg-500 mg
93726205	Glyburide-Metformin	oral	tablet	5 mg-500 mg
93745501	Glipizide-Metformin	oral	tablet	2.5 mg-250 mg
93745601	Glipizide-Metformin	oral	tablet	2.5 mg-500 mg
93745701	Glipizide-Metformin	oral	tablet	5 mg-500 mg
115164801	Glyburide-Metformin	oral	tablet	1.25 mg-250 mg
115164901	Glyburide-Metformin	oral	tablet	2.5 mg-500 mg
115164902	Glyburide-Metformin	oral	tablet	2.5 mg-500 mg
115165001	Glyburide-Metformin	oral	tablet	5 mg-500 mg
115165002	Glyburide-Metformin	oral	tablet	5 mg-500 mg
172571000	Glyburide-Metformin	oral	tablet	1.25 mg-250 mg
172571010	Glyburide-Metformin	oral	tablet	1.25 mg-250 mg
172571060	Glyburide-Metformin	oral	tablet	1.25 mg-250 mg
172571070	Glyburide-Metformin	oral	tablet	1.25 mg-250 mg
172571084	Glyburide-Metformin	oral	tablet	1.25 mg-250 mg
172571100	Unknown
172571110	Glyburide-Metformin	oral	tablet	2.5 mg-500 mg
172571160	Glyburide-Metformin	oral	tablet	2.5 mg-500 mg
172571170	Glyburide-Metformin	oral	tablet	2.5 mg-500 mg
172571188	Glyburide-Metformin	oral	tablet	2.5 mg-500 mg
172571200	Unknown
172571210	Glyburide-Metformin	oral	tablet	5 mg-500 mg
172571260	Glyburide-Metformin	oral	tablet	5 mg-500 mg
172571270	Glyburide-Metformin	oral	tablet	5 mg-500 mg
172571288	Glyburide-Metformin	oral	tablet	5 mg-500 mg
173084113	Avandaryl	oral	tablet	1 mg-4 mg
173084213	Avandaryl	oral	tablet	2 mg-4 mg
173084313	Avandaryl	oral	tablet	4 mg-4 mg
173084413	Avandaryl	oral	tablet	2 mg-8 mg
173084513	Avandaryl	oral	tablet	4 mg-8 mg
228275111	Glyburide-Metformin	oral	tablet	1.25 mg-250 mg
228275150	Glyburide-Metformin	oral	tablet	1.25 mg-250 mg
228275211	Glyburide-Metformin	oral	tablet	2.5 mg-500 mg
228275250	Glyburide-Metformin	oral	tablet	2.5 mg-500 mg
228275311	Glyburide-Metformin	oral	tablet	5 mg-500 mg
228275350	Glyburide-Metformin	oral	tablet	5 mg-500 mg
247229130	Glyburide-Metformin	oral	tablet	1.25 mg-250 mg
247229160	Glyburide-Metformin	oral	tablet	1.25 mg-250 mg
247229230	Glyburide-Metformin	oral	tablet	2.5 mg-500 mg
247229260	Glyburide-Metformin	oral	tablet	2.5 mg-500 mg
247229330	Glyburide-Metformin	oral	tablet	5 mg-500 mg
247229360	Glyburide-Metformin	oral	tablet	5 mg-500 mg
247229430	Avandaryl	oral	tablet	1 mg-4 mg
247229530	Avandaryl	oral	tablet	2 mg-4 mg
247229630	Avandaryl	oral	tablet	4 mg-4 mg
378313101	Glipizide-Metformin	oral	tablet	2.5 mg-250 mg
378313201	Glipizide-Metformin	oral	tablet	2.5 mg-500 mg
378313301	Glipizide-Metformin	oral	tablet	5 mg-500 mg
440758590	Unknown
440758790	Unknown
440758990	Unknown
555062502	Glipizide-Metformin	oral	tablet	2.5 mg-250 mg
555062602	Glipizide-Metformin	oral	tablet	2.5 mg-500 mg
555062702	Glipizide-Metformin	oral	tablet	5 mg-500 mg
591397101	Glipizide-Metformin	oral	tablet	2.5 mg-250 mg
591397201	Glipizide-Metformin	oral	tablet	2.5 mg-500 mg
591397301	Glipizide-Metformin	oral	tablet	5 mg-500 mg
781517001	Glyburide-Metformin	oral	tablet	1.25 mg-250 mg
781517101	Glyburide-Metformin	oral	tablet	2.5 mg-500 mg
781517105	Glyburide-Metformin	oral	tablet	2.5 mg-500 mg
781517201	Glyburide-Metformin	oral	tablet	5 mg-500 mg
781517205	Glyburide-Metformin	oral	tablet	5 mg-500 mg
781530401	Glipizide-Metformin	oral	tablet	2.5 mg-250 mg
781530501	Glipizide-Metformin	oral	tablet	2.5 mg-500 mg
781530601	Glipizide-Metformin	oral	tablet	5 mg-500 mg
781563431	Glimepiride-Pioglitazone Hydrochloride	oral	tablet	2 mg-30 mg
781563531	Glimepiride-Pioglitazone Hydrochloride	oral	tablet	4 mg-30 mg
10544057930	Unknown
10544057990	Unknown
12280002600	Glucovance	oral	tablet	2.5 mg-500 mg
12280002700	Glucovance	oral	tablet	5 mg-500 mg
21695056830	Glyburide-Metformin	oral	tablet	5 mg-500 mg
21695056860	Unknown
21695089400	Unknown
23155011501	Glipizide-Metformin	oral	tablet	2.5 mg-250 mg
23155011601	Glipizide-Metformin	oral	tablet	2.5 mg-500 mg
23155011701	Glipizide-Metformin	oral	tablet	5 mg-500 mg
23155023301	Glyburide-Metformin	oral	tablet	1.25 mg-250 mg
23155023305	Glyburide-Metformin	oral	tablet	1.25 mg-250 mg
23155023401	Glyburide-Metformin	oral	tablet	2.5 mg-500 mg
23155023405	Glyburide-Metformin	oral	tablet	2.5 mg-500 mg
23155023501	Glyburide-Metformin	oral	tablet	5 mg-500 mg
23155023505	Glyburide-Metformin	oral	tablet	5 mg-500 mg
23490744901	Glyburide-Metformin	oral	tablet	5 mg-500 mg
35356089730	Unknown
35356089760	Unknown
35356089790	Unknown
35356093230	Unknown
35356093260	Unknown
35356093290	Unknown
35356097030	Unknown
35356097060	Unknown
35356097090	Unknown
42254007130	Unknown
42291030501	Glipizide-Metformin	oral	tablet	2.5 mg-500 mg
42291030601	Glipizide-Metformin	oral	tablet	5 mg-500 mg
43063039786	Glyburide-Metformin	oral	tablet	5 mg-500 mg
45963075302	Glyburide-Metformin	oral	tablet	5 mg-500 mg
49884096701	Glyburide-Metformin	oral	tablet	2.5 mg-500 mg
49884096705	Glyburide-Metformin	oral	tablet	1.25 mg-250 mg
49884096801	Glyburide-Metformin	oral	tablet	2.5 mg-500 mg
49884096805	Glyburide-Metformin	oral	tablet	2.5 mg-500 mg
49884096901	Glyburide-Metformin	oral	tablet	5 mg-500 mg
49884096905	Glyburide-Metformin	oral	tablet	5 mg-500 mg
49999040130	Glyburide-Metformin	oral	tablet	5 mg-500 mg
49999040160	Glyburide-Metformin	oral	tablet	5 mg-500 mg
49999040190	Unknown
49999066030	Glucovance	oral	tablet	5 mg-500 mg
49999066060	Glucovance	oral	tablet	5 mg-500 mg
50090088700	Unknown
50090088702	Unknown
50090088800	Unknown
50090088801	Unknown
50090088802	Unknown
50090088803	Unknown
50090088804	Unknown
50090108200	Unknown
50090155000	Unknown
50090203000	Unknown
50090203003	Unknown
50090203100	Unknown
50090249200	Unknown
50090255600	Unknown
50268035611	Glyburide-Metformin	oral	tablet	2.5 mg-500 mg
50268035615	Glyburide-Metformin	oral	tablet	2.5 mg-500 mg
50268035711	Glyburide-Metformin	oral	tablet	5 mg-500 mg
50268035715	Glyburide-Metformin	oral	tablet	5 mg-500 mg
51138047030	Unknown
51138047130	Unknown
51138047230	Unknown
51138047330	Unknown
51138047430	Unknown
51138047530	Unknown
54569521000	Unknown
54569521001	Unknown
54569521100	Unknown
54569521101	Unknown
54569561800	Glyburide-Metformin	oral	tablet	2.5 mg-500 mg
54569561801	Glyburide-Metformin	oral	tablet	2.5 mg-500 mg
54569561802	Glyburide-Metformin	oral	tablet	2.5 mg-500 mg
54569561803	Unknown
54569561900	Glyburide-Metformin	oral	tablet	5 mg-500 mg
54569561901	Glyburide-Metformin	oral	tablet	5 mg-500 mg
54569561902	Glyburide-Metformin	oral	tablet	5 mg-500 mg
54569561903	Unknown
54569561904	Unknown
54569599100	Glipizide-Metformin	oral	tablet	2.5 mg-250 mg
54569599200	Glipizide-Metformin	oral	tablet	2.5 mg-500 mg
54569599201	Unknown
54569599300	Glipizide-Metformin	oral	tablet	5 mg-500 mg
54569599301	Unknown
54868079500	Glipizide-Metformin	oral	tablet	2.5 mg-250 mg
54868452900	Glucovance	oral	tablet	5 mg-500 mg
54868452901	Glucovance	oral	tablet	5 mg-500 mg
54868452902	Glucovance	oral	tablet	5 mg-500 mg
54868452903	Glucovance	oral	tablet	5 mg-500 mg
54868460900	Glucovance	oral	tablet	2.5 mg-500 mg
54868460901	Unknown
54868490600	Glucovance	oral	tablet	1.25 mg-250 mg
54868514800	Glyburide-Metformin	oral	tablet	2.5 mg-500 mg
54868514801	Glyburide-Metformin	oral	tablet	2.5 mg-500 mg
54868514802	Glyburide-Metformin	oral	tablet	2.5 mg-500 mg
54868514803	Unknown
54868514804	Unknown
54868518500	Glyburide-Metformin	oral	tablet	1.25 mg-250 mg
54868518501	Glyburide-Metformin	oral	tablet	1.25 mg-250 mg
54868518502	Glyburide-Metformin	oral	tablet	1.25 mg-250 mg
54868518503	Glyburide-Metformin	oral	tablet	1.25 mg-250 mg
54868518800	Glipizide-Metformin	oral	tablet	2.5 mg-500 mg
54868518801	Glipizide-Metformin	oral	tablet	2.5 mg-500 mg
54868518802	Glipizide-Metformin	oral	tablet	2.5 mg-500 mg
54868524300	Glyburide-Metformin	oral	tablet	5 mg-500 mg
54868524301	Glyburide-Metformin	oral	tablet	5 mg-500 mg
54868524302	Glyburide-Metformin	oral	tablet	5 mg-500 mg
54868524303	Glyburide-Metformin	oral	tablet	5 mg-500 mg
54868524304	Glyburide-Metformin	oral	tablet	5 mg-500 mg
54868528800	Metaglip	oral	tablet	5 mg-500 mg
54868528801	Metaglip	oral	tablet	5 mg-500 mg
54868528802	Metaglip	oral	tablet	5 mg-500 mg
54868539900	Metaglip	oral	tablet	2.5 mg-500 mg
54868539901	Metaglip	oral	tablet	2.5 mg-500 mg
54868546700	Glipizide-Metformin	oral	tablet	5 mg-500 mg
54868546701	Glipizide-Metformin	oral	tablet	5 mg-500 mg
54868546702	Glipizide-Metformin	oral	tablet	5 mg-500 mg
54868573900	Avandaryl	oral	tablet	4 mg-4 mg
55111069501	Glyburide-Metformin	oral	tablet	1.25 mg-250 mg
55111069601	Glyburide-Metformin	oral	tablet	2.5 mg-500 mg
55111069610	Glyburide-Metformin	oral	tablet	2.5 mg-500 mg
55111069701	Glyburide-Metformin	oral	tablet	5 mg-500 mg
55111069710	Glyburide-Metformin	oral	tablet	5 mg-500 mg
55289028130	Glyburide-Metformin	oral	tablet	5 mg-500 mg
55289028160	Glyburide-Metformin	oral	tablet	5 mg-500 mg
55289028186	Glyburide-Metformin	oral	tablet	5 mg-500 mg
55289028190	Glyburide-Metformin	oral	tablet	5 mg-500 mg
55700061290	Unknown
55887017330	Glyburide-Metformin	oral	tablet	1.25 mg-250 mg
55887036830	Glyburide-Metformin	oral	tablet	5 mg-500 mg
55887036860	Glyburide-Metformin	oral	tablet	5 mg-500 mg
55887036890	Glyburide-Metformin	oral	tablet	5 mg-500 mg
55887036896	Glyburide-Metformin	oral	tablet	5 mg-500 mg
55887084530	Glyburide-Metformin	oral	tablet	2.5 mg-500 mg
55887084560	Glyburide-Metformin	oral	tablet	2.5 mg-500 mg
57237002301	Glyburide-Metformin	oral	tablet	1.25 mg-250 mg
57237002305	Glyburide-Metformin	oral	tablet	1.25 mg-250 mg
57237002401	Glyburide-Metformin	oral	tablet	2.5 mg-500 mg
57237002405	Glyburide-Metformin	oral	tablet	2.5 mg-500 mg
57237002501	Glyburide-Metformin	oral	tablet	5 mg-500 mg
57237002505	Glyburide-Metformin	oral	tablet	5 mg-500 mg
57664072488	Glipizide-Metformin	oral	tablet	5 mg-500 mg
57664072588	Glipizide-Metformin	oral	tablet	2.5 mg-500 mg
57664072788	Glipizide-Metformin	oral	tablet	2.5 mg-250 mg
57866799101	Glucovance	oral	tablet	5 mg-500 mg
58016005800	Glyburide-Metformin	oral	tablet	1.25 mg-250 mg
58016005830	Glyburide-Metformin	oral	tablet	1.25 mg-250 mg
58016005860	Glyburide-Metformin	oral	tablet	1.25 mg-250 mg
58016005890	Glyburide-Metformin	oral	tablet	1.25 mg-250 mg
58016041100	Glyburide-Metformin	oral	tablet	5 mg-500 mg
58016041102	Glyburide-Metformin	oral	tablet	5 mg-500 mg
58016041130	Glyburide-Metformin	oral	tablet	5 mg-500 mg
58016041160	Glyburide-Metformin	oral	tablet	5 mg-500 mg
58016041190	Glyburide-Metformin	oral	tablet	5 mg-500 mg
58864095230	Glyburide-Metformin	oral	tablet	2.5 mg-500 mg
58864095330	Glyburide-Metformin	oral	tablet	5 mg-500 mg
59762233005	Glyburide-Metformin	oral	tablet	1.25 mg-250 mg
59762233007	Glyburide-Metformin	oral	tablet	1.25 mg-250 mg
59762233106	Glyburide-Metformin	oral	tablet	2.5 mg-500 mg
59762233108	Glyburide-Metformin	oral	tablet	2.5 mg-500 mg
59762233206	Glyburide-Metformin	oral	tablet	5 mg-500 mg
59762233208	Glyburide-Metformin	oral	tablet	5 mg-500 mg
60760017530	Unknown
60760017630	Unknown
61919041860	Unknown
63629139201	Glyburide-Metformin	oral	tablet	2.5 mg-500 mg
63629139202	Glyburide-Metformin	oral	tablet	2.5 mg-500 mg
63629139203	Glyburide-Metformin	oral	tablet	2.5 mg-500 mg
63629279301	Glyburide-Metformin	oral	tablet	5 mg-500 mg
63629279302	Glyburide-Metformin	oral	tablet	5 mg-500 mg
63629279303	Glyburide-Metformin	oral	tablet	5 mg-500 mg
63629279304	Glyburide-Metformin	oral	tablet	5 mg-500 mg
63629279305	Unknown
63629399801	Unknown
63874093901	Glyburide-Metformin	oral	tablet	5 mg-500 mg
63874093910	Glyburide-Metformin	oral	tablet	5 mg-500 mg
63874093930	Glyburide-Metformin	oral	tablet	5 mg-500 mg
63874093960	Glyburide-Metformin	oral	tablet	5 mg-500 mg
64764030230	Duetact	oral	tablet	2 mg-30 mg
64764030430	Duetact	oral	tablet	4 mg-30 mg
65862008001	Glyburide-Metformin	oral	tablet	1.25 mg-250 mg
65862008005	Glyburide-Metformin	oral	tablet	1.25 mg-250 mg
65862008101	Glyburide-Metformin	oral	tablet	2.5 mg-500 mg
65862008105	Glyburide-Metformin	oral	tablet	2.5 mg-500 mg
65862008201	Glyburide-Metformin	oral	tablet	5 mg-500 mg
65862008205	Glyburide-Metformin	oral	tablet	5 mg-500 mg
66116023330	Unknown
66336031930	Glucovance	oral	tablet	5 mg-500 mg
66336078430	Glyburide-Metformin	oral	tablet	5 mg-500 mg
66336078460	Unknown
66336078490	Unknown
66993082130	Glimepiride-Pioglitazone Hydrochloride	oral	tablet	2 mg-30 mg
66993082230	Glimepiride-Pioglitazone Hydrochloride	oral	tablet	4 mg-30 mg
67544029670	Glucovance	oral	tablet	5 mg-500 mg
67544036470	Unknown
67544041770	Glyburide-Metformin	oral	tablet	5 mg-500 mg
67544051170	Unknown
67544051194	Unknown
67544112970	Unknown
68030799101	Unknown
68084013601	Glyburide-Metformin	oral	tablet	1.25 mg-250 mg
68084013611	Glyburide-Metformin	oral	tablet	1.25 mg-250 mg
68084013701	Glyburide-Metformin	oral	tablet	2.5 mg-500 mg
68084013711	Glyburide-Metformin	oral	tablet	2.5 mg-500 mg
68084013801	Glyburide-Metformin	oral	tablet	5 mg-500 mg
68084013811	Glyburide-Metformin	oral	tablet	5 mg-500 mg
68084074525	Glyburide-Metformin	oral	tablet	5 mg-500 mg
68084074595	Unknown
68115015830	Glucovance	oral	tablet	2.5 mg-500 mg
68115015860	Glucovance	oral	tablet	2.5 mg-500 mg
68115015930	Glucovance	oral	tablet	5 mg-500 mg
68115015960	Glucovance	oral	tablet	5 mg-500 mg
68382018401	Glipizide-Metformin	oral	tablet	2.5 mg-250 mg
68382018501	Glipizide-Metformin	oral	tablet	2.5 mg-500 mg
68382018601	Glipizide-Metformin	oral	tablet	5 mg-500 mg
68382065301	Glyburide-Metformin	oral	tablet	1.25 mg-250 mg
68382065305	Glyburide-Metformin	oral	tablet	1.25 mg-250 mg
68382065401	Glyburide-Metformin	oral	tablet	2.5 mg-500 mg
68382065405	Glyburide-Metformin	oral	tablet	2.5 mg-500 mg
68382065501	Glyburide-Metformin	oral	tablet	5 mg-500 mg
68382065505	Glyburide-Metformin	oral	tablet	5 mg-500 mg
71205027090	Unknown

## Sheet: Metformin monotherapy
code	description	route	form	strength
87606005	Glucophage	oral	tablet	500 mg
87606010	Glucophage	oral	tablet	500 mg
87606313	Glucophage XR	oral	tablet, extended release	500 mg
87606413	Glucophage XR	oral	tablet, extended release	750 mg
87607005	Glucophage	oral	tablet	850 mg
87607010	Glucophage	oral	tablet	850 mg
87607111	Glucophage	oral	tablet	1000 mg
87607112	Glucophage	oral	tablet	1000 mg
93104801	MetFORMIN Hydrochloride	oral	tablet	500 mg
93104805	MetFORMIN Hydrochloride	oral	tablet	500 mg
93104810	MetFORMIN Hydrochloride	oral	tablet	500 mg
93104819	MetFORMIN Hydrochloride	oral	tablet	500 mg
93104893	MetFORMIN Hydrochloride	oral	tablet	500 mg
93104898	MetFORMIN Hydrochloride	oral	tablet	500 mg
93104901	MetFORMIN Hydrochloride	oral	tablet	850 mg
93104905	MetFORMIN Hydrochloride	oral	tablet	850 mg
93104910	MetFORMIN Hydrochloride	oral	tablet	850 mg
93104919	MetFORMIN Hydrochloride	oral	tablet	850 mg
93104993	MetFORMIN Hydrochloride	oral	tablet	850 mg
93104998	MetFORMIN Hydrochloride	oral	tablet	850 mg
93721201	MetFORMIN Hydrochloride ER	oral	tablet, extended release	750 mg
93721401	MetFORMIN Hydrochloride	oral	tablet	1000 mg
93721405	MetFORMIN Hydrochloride	oral	tablet	1000 mg
93721410	MetFORMIN Hydrochloride	oral	tablet	1000 mg
93721498	MetFORMIN Hydrochloride	oral	tablet	1000 mg
93726701	MetFORMIN (Eqv-Glucophage XR)	oral	tablet, extended release	500 mg
93726710	MetFORMIN (Eqv-Glucophage XR)	oral	tablet, extended release	500 mg
172433000	MetFORMIN Hydrochloride	oral	tablet	850 mg
172433010	MetFORMIN Hydrochloride	oral	tablet	850 mg
172433060	MetFORMIN Hydrochloride	oral	tablet	850 mg
172433070	MetFORMIN Hydrochloride	oral	tablet	850 mg
172433080	MetFORMIN Hydrochloride	oral	tablet	850 mg
172433100	MetFORMIN Hydrochloride	oral	tablet	500 mg
172433110	MetFORMIN Hydrochloride	oral	tablet	500 mg
172433160	MetFORMIN Hydrochloride	oral	tablet	500 mg
172433170	MetFORMIN Hydrochloride	oral	tablet	500 mg
172433180	MetFORMIN Hydrochloride	oral	tablet	500 mg
172443200	MetFORMIN Hydrochloride	oral	tablet	1000 mg
172443210	MetFORMIN Hydrochloride	oral	tablet	1000 mg
172443260	MetFORMIN Hydrochloride	oral	tablet	1000 mg
172443270	MetFORMIN Hydrochloride	oral	tablet	1000 mg
172443280	MetFORMIN Hydrochloride	oral	tablet	1000 mg
172443500	MetFORMIN Hydrochloride ER	oral	tablet, extended release	500 mg
172443510	MetFORMIN Hydrochloride ER	oral	tablet, extended release	500 mg
172443560	MetFORMIN Hydrochloride ER	oral	tablet, extended release	500 mg
172443570	MetFORMIN Hydrochloride ER	oral	tablet, extended release	500 mg
185021301	MetFORMIN Hydrochloride	oral	tablet	500 mg
185021305	MetFORMIN Hydrochloride	oral	tablet	500 mg
185021501	MetFORMIN Hydrochloride	oral	tablet	850 mg
185021505	MetFORMIN Hydrochloride	oral	tablet	850 mg
185022101	MetFORMIN Hydrochloride	oral	tablet	1000 mg
185022105	MetFORMIN Hydrochloride	oral	tablet	1000 mg
185441601	MetFORMIN (Eqv-Glucophage XR)	oral	tablet, extended release	500 mg
185441605	MetFORMIN (Eqv-Glucophage XR)	oral	tablet, extended release	500 mg
228265711	MetFORMIN Hydrochloride	oral	tablet	500 mg
228265750	MetFORMIN Hydrochloride	oral	tablet	500 mg
228271511	MetFORMIN Hydrochloride	oral	tablet	850 mg
228271811	MetFORMIN Hydrochloride	oral	tablet	1000 mg
228271850	MetFORMIN Hydrochloride	oral	tablet	1000 mg
228272811	MetFORMIN Hydrochloride ER	oral	tablet, extended release	750 mg
228274011	MetFORMIN Hydrochloride ER	oral	tablet, extended release	500 mg
247143730	Glucophage	oral	tablet	500 mg
247144330	Glucophage	oral	tablet	500 mg
247144360	Glucophage	oral	tablet	500 mg
247144390	Glucophage	oral	tablet	500 mg
247185460	Glucophage	oral	tablet	850 mg
247195200	MetFORMIN Hydrochloride	oral	tablet	500 mg
247195203	MetFORMIN Hydrochloride	oral	tablet	500 mg
247195230	MetFORMIN Hydrochloride	oral	tablet	500 mg
247195260	MetFORMIN Hydrochloride	oral	tablet	500 mg
247195277	MetFORMIN Hydrochloride	oral	tablet	500 mg
247195290	MetFORMIN Hydrochloride	oral	tablet	500 mg
247195300	MetFORMIN Hydrochloride	oral	tablet	850 mg
247195330	MetFORMIN Hydrochloride	oral	tablet	850 mg
247195360	MetFORMIN Hydrochloride	oral	tablet	850 mg
247195377	MetFORMIN Hydrochloride	oral	tablet	850 mg
247195390	MetFORMIN Hydrochloride	oral	tablet	850 mg
247195400	MetFORMIN Hydrochloride	oral	tablet	1000 mg
247195430	MetFORMIN Hydrochloride	oral	tablet	1000 mg
247195460	MetFORMIN Hydrochloride	oral	tablet	1000 mg
247195477	MetFORMIN Hydrochloride	oral	tablet	1000 mg
247195490	MetFORMIN Hydrochloride	oral	tablet	1000 mg
247195498	MetFORMIN Hydrochloride	oral	tablet	1000 mg
378023401	MetFORMIN Hydrochloride	oral	tablet	500 mg
378023405	MetFORMIN Hydrochloride	oral	tablet	500 mg
378024001	MetFORMIN Hydrochloride	oral	tablet	850 mg
378024401	MetFORMIN Hydrochloride	oral	tablet	1000 mg
378035001	MetFORMIN Hydrochloride ER	oral	tablet, extended release	750 mg
378035201	MetFORMIN Hydrochloride ER	oral	tablet, extended release	500 mg
378035205	MetFORMIN Hydrochloride ER	oral	tablet, extended release	500 mg
378600191	MetFORMIN (Eqv-Fortamet)	oral	tablet, extended release	1000 mg
378600291	MetFORMIN (Eqv-Fortamet)	oral	tablet, extended release	500 mg
378718505	MetFORMIN Hydrochloride	oral	tablet	500 mg
378718605	MetFORMIN Hydrochloride	oral	tablet	850 mg
378718705	MetFORMIN Hydrochloride	oral	tablet	1000 mg
406202801	MetFORMIN Hydrochloride	oral	tablet	500 mg
406202805	MetFORMIN Hydrochloride	oral	tablet	500 mg
406202810	MetFORMIN Hydrochloride	oral	tablet	500 mg
406202901	MetFORMIN Hydrochloride	oral	tablet	850 mg
406202905	MetFORMIN Hydrochloride	oral	tablet	850 mg
406202910	MetFORMIN Hydrochloride	oral	tablet	850 mg
406203001	MetFORMIN Hydrochloride	oral	tablet	1000 mg
406203005	MetFORMIN Hydrochloride	oral	tablet	1000 mg
406203010	MetFORMIN Hydrochloride	oral	tablet	1000 mg
440573900	Unknown
440573901	Unknown
440573905	Unknown
440573981	Unknown
440573985	Unknown
440573990	Unknown
440573992	Unknown
440574500	Unknown
440574501	Unknown
440574505	Unknown
440574581	Unknown
440574585	Unknown
440574590	Unknown
440574592	Unknown
440574600	Unknown
440574601	Unknown
440574605	Unknown
440574681	Unknown
440574685	Unknown
440574690	Unknown
440574692	Unknown
440773914	Unknown
440773960	Unknown
440773990	Unknown
440773992	Unknown
440773994	Unknown
440773995	Unknown
440774590	Unknown
440774592	Unknown
440774690	Unknown
440774692	Unknown
440774890	Unknown
440774892	Unknown
440774899	Unknown
555010702	MetFORMIN Hydrochloride ER	oral	tablet, extended release	750 mg
555038502	MetFORMIN Hydrochloride	oral	tablet	500 mg
555038504	MetFORMIN Hydrochloride	oral	tablet	500 mg
555038602	MetFORMIN Hydrochloride	oral	tablet	850 mg
555038702	MetFORMIN Hydrochloride	oral	tablet	1000 mg
591241101	MetFORMIN (Eqv-Glumetza)	oral	tablet, extended release	500 mg
591241219	MetFORMIN (Eqv-Glumetza)	oral	tablet, extended release	1000 mg
591245501	MetFORMIN Hydrochloride	oral	tablet	1000 mg
591245505	MetFORMIN Hydrochloride	oral	tablet	1000 mg
591271301	MetFORMIN Hydrochloride	oral	tablet	500 mg
591271305	MetFORMIN Hydrochloride	oral	tablet	500 mg
591271960	MetFORMIN (Eqv-Fortamet)	oral	tablet, extended release	500 mg
591272060	MetFORMIN (Eqv-Fortamet)	oral	tablet, extended release	1000 mg
591277501	MetFORMIN Hydrochloride	oral	tablet	850 mg
591277525	MetFORMIN Hydrochloride	oral	tablet	850 mg
603446721	MetFORMIN Hydrochloride	oral	tablet	500 mg
603446728	MetFORMIN Hydrochloride	oral	tablet	500 mg
603446732	MetFORMIN Hydrochloride	oral	tablet	500 mg
603446821	MetFORMIN Hydrochloride	oral	tablet	850 mg
603446828	MetFORMIN Hydrochloride	oral	tablet	850 mg
603446832	MetFORMIN Hydrochloride	oral	tablet	850 mg
603446921	MetFORMIN Hydrochloride	oral	tablet	1000 mg
603446928	MetFORMIN Hydrochloride	oral	tablet	1000 mg
603446932	MetFORMIN Hydrochloride	oral	tablet	1000 mg
781505001	MetFORMIN Hydrochloride	oral	tablet	500 mg
781505005	MetFORMIN Hydrochloride	oral	tablet	500 mg
781505010	MetFORMIN Hydrochloride	oral	tablet	500 mg
781505061	MetFORMIN Hydrochloride	oral	tablet	500 mg
781505101	MetFORMIN Hydrochloride	oral	tablet	850 mg
781505105	MetFORMIN Hydrochloride	oral	tablet	850 mg
781505161	MetFORMIN Hydrochloride	oral	tablet	850 mg
781505201	MetFORMIN Hydrochloride	oral	tablet	1000 mg
781505205	MetFORMIN Hydrochloride	oral	tablet	1000 mg
781505261	MetFORMIN Hydrochloride	oral	tablet	1000 mg
781505501	MetFORMIN Hydrochloride ER	oral	tablet, extended release	500 mg
781550301	MetFORMIN (Eqv-Glucophage XR)	oral	tablet, extended release	500 mg
904560118	MetFORMIN Hydrochloride	oral	tablet	500 mg
904560152	MetFORMIN Hydrochloride	oral	tablet	500 mg
904560154	MetFORMIN Hydrochloride	oral	tablet	500 mg
904560161	MetFORMIN Hydrochloride	oral	tablet	500 mg
904560180	MetFORMIN Hydrochloride	oral	tablet	500 mg
904560189	MetFORMIN Hydrochloride	oral	tablet	500 mg
904560193	MetFORMIN Hydrochloride	oral	tablet	500 mg
904560240	MetFORMIN Hydrochloride	oral	tablet	850 mg
904560253	MetFORMIN Hydrochloride	oral	tablet	850 mg
904560261	MetFORMIN Hydrochloride	oral	tablet	850 mg
904560289	MetFORMIN Hydrochloride	oral	tablet	850 mg
904560293	MetFORMIN Hydrochloride	oral	tablet	850 mg
904560340	MetFORMIN Hydrochloride	oral	tablet	1000 mg
904560352	MetFORMIN Hydrochloride	oral	tablet	1000 mg
904560361	MetFORMIN Hydrochloride	oral	tablet	1000 mg
904560389	MetFORMIN Hydrochloride	oral	tablet	1000 mg
904560393	MetFORMIN Hydrochloride	oral	tablet	1000 mg
904563461	MetFORMIN Hydrochloride	oral	tablet	500 mg
904563561	MetFORMIN Hydrochloride	oral	tablet	850 mg
904563661	MetFORMIN Hydrochloride	oral	tablet	1000 mg
904579440	MetFORMIN (Eqv-Glucophage XR)	oral	tablet, extended release	500 mg
904579461	MetFORMIN (Eqv-Glucophage XR)	oral	tablet, extended release	500 mg
904579561	MetFORMIN Hydrochloride ER	oral	tablet, extended release	750 mg
904584914	MetFORMIN Hydrochloride	oral	tablet	500 mg
904584918	MetFORMIN Hydrochloride	oral	tablet	500 mg
904584940	MetFORMIN Hydrochloride	oral	tablet	500 mg
904584952	MetFORMIN Hydrochloride	oral	tablet	500 mg
904584953	MetFORMIN Hydrochloride	oral	tablet	500 mg
904584954	MetFORMIN Hydrochloride	oral	tablet	500 mg
904584980	MetFORMIN Hydrochloride	oral	tablet	500 mg
904584989	MetFORMIN Hydrochloride	oral	tablet	500 mg
904584993	MetFORMIN Hydrochloride	oral	tablet	500 mg
904585040	MetFORMIN Hydrochloride	oral	tablet	850 mg
904585052	MetFORMIN Hydrochloride	oral	tablet	850 mg
904585053	MetFORMIN Hydrochloride	oral	tablet	850 mg
904585089	MetFORMIN Hydrochloride	oral	tablet	850 mg
904585093	MetFORMIN Hydrochloride	oral	tablet	850 mg
904585140	MetFORMIN Hydrochloride	oral	tablet	1000 mg
904585152	MetFORMIN Hydrochloride	oral	tablet	1000 mg
904585189	MetFORMIN Hydrochloride	oral	tablet	1000 mg
904585193	MetFORMIN Hydrochloride	oral	tablet	1000 mg
904609061	MetFORMIN Hydrochloride	oral	tablet	500 mg
904609161	MetFORMIN Hydrochloride	oral	tablet	850 mg
904609261	MetFORMIN Hydrochloride	oral	tablet	1000 mg
904610740	MetFORMIN (Eqv-Glucophage XR)	oral	tablet, extended release	500 mg
904610761	MetFORMIN (Eqv-Glucophage XR)	oral	tablet, extended release	500 mg
904610860	MetFORMIN Hydrochloride ER	oral	tablet, extended release	750 mg
904610861	MetFORMIN Hydrochloride ER	oral	tablet, extended release	750 mg
904632661	MetFORMIN Hydrochloride	oral	tablet	500 mg
904632761	MetFORMIN Hydrochloride	oral	tablet	850 mg
904632861	MetFORMIN Hydrochloride	oral	tablet	1000 mg
904634314	MetFORMIN Hydrochloride	oral	tablet	500 mg
904634318	MetFORMIN Hydrochloride	oral	tablet	500 mg
904634325	MetFORMIN Hydrochloride	oral	tablet	500 mg
904634340	MetFORMIN Hydrochloride	oral	tablet	500 mg
904634352	MetFORMIN Hydrochloride	oral	tablet	500 mg
904634353	MetFORMIN Hydrochloride	oral	tablet	500 mg
904634354	MetFORMIN Hydrochloride	oral	tablet	500 mg
904634360	MetFORMIN Hydrochloride	oral	tablet	500 mg
904634380	MetFORMIN Hydrochloride	oral	tablet	500 mg
904634389	MetFORMIN Hydrochloride	oral	tablet	500 mg
904634393	MetFORMIN Hydrochloride	oral	tablet	500 mg
904634440	MetFORMIN Hydrochloride	oral	tablet	850 mg
904634452	MetFORMIN Hydrochloride	oral	tablet	850 mg
904634453	MetFORMIN Hydrochloride	oral	tablet	850 mg
904634489	MetFORMIN Hydrochloride	oral	tablet	850 mg
904634493	MetFORMIN Hydrochloride	oral	tablet	850 mg
904634540	MetFORMIN Hydrochloride	oral	tablet	1000 mg
904634552	MetFORMIN Hydrochloride	oral	tablet	1000 mg
904634589	MetFORMIN Hydrochloride	oral	tablet	1000 mg
904634593	MetFORMIN Hydrochloride	oral	tablet	1000 mg
904668961	MetFORMIN Hydrochloride	oral	tablet	500 mg
904669061	MetFORMIN Hydrochloride	oral	tablet	850 mg
904669161	MetFORMIN Hydrochloride	oral	tablet	1000 mg
904716261	MetFORMIN Hydrochloride	oral	tablet	500 mg
904716361	MetFORMIN Hydrochloride	oral	tablet	850 mg
904716461	MetFORMIN Hydrochloride	oral	tablet	1000 mg
10544024802	Unknown
10544024830	Unknown
10544024860	Unknown
10544024890	Unknown
10544052130	Unknown
10544058960	Unknown
10544063030	Unknown
10544063090	Unknown
10544094430	Unknown
10544094490	Unknown
10544094790	Unknown
10631001917	Riomet ER	oral	suspension, extended release	500 mg/5 mL
10631020601	Riomet	oral	solution	500 mg/5 mL
10631020602	Riomet	oral	solution	500 mg/5 mL
10631023801	Riomet	oral	solution	500 mg/5 mL
10631023802	Riomet	oral	solution	500 mg/5 mL
10631037621	Riomet	oral	solution	500 mg/5 mL
11788003760	MetFORMIN (Eqv-Fortamet)	oral	tablet, extended release	500 mg
11788003860	MetFORMIN (Eqv-Fortamet)	oral	tablet, extended release	1000 mg
13411016302	MetFORMIN Hydrochloride	oral	tablet	500 mg
13411016303	MetFORMIN Hydrochloride	oral	tablet	500 mg
13411016306	MetFORMIN Hydrochloride	oral	tablet	500 mg
13411016309	MetFORMIN Hydrochloride	oral	tablet	500 mg
13411016310	MetFORMIN Hydrochloride	oral	tablet	500 mg
13411016402	MetFORMIN Hydrochloride	oral	tablet	850 mg
13411016403	MetFORMIN Hydrochloride	oral	tablet	850 mg
13411016406	MetFORMIN Hydrochloride	oral	tablet	850 mg
13411016409	MetFORMIN Hydrochloride	oral	tablet	850 mg
13411016410	MetFORMIN Hydrochloride	oral	tablet	850 mg
13913000213	Glumetza	oral	tablet, extended release	500 mg
13913000316	Glumetza	oral	tablet, extended release	1000 mg
14565020210	MetFORMIN Hydrochloride ER	oral	tablet, extended release	500 mg
14565020250	Unknown
15338040060	Unknown
16590031330	Unknown
16590031360	MetFORMIN Hydrochloride	oral	tablet	500 mg
16590031372	Unknown
16590031382	Unknown
16590031390	MetFORMIN Hydrochloride	oral	tablet	500 mg
16714093801	MetFORMIN (Eqv-Glumetza)	oral	tablet, extended release	500 mg
16714093901	MetFORMIN (Eqv-Glumetza)	oral	tablet, extended release	1000 mg
20091053101	MetFORMIN Hydrochloride	oral	tablet	500 mg
20091053105	MetFORMIN Hydrochloride	oral	tablet	500 mg
20091053110	MetFORMIN Hydrochloride	oral	tablet	500 mg
20091053301	MetFORMIN Hydrochloride	oral	tablet	850 mg
20091053305	MetFORMIN Hydrochloride	oral	tablet	850 mg
20091053310	MetFORMIN Hydrochloride	oral	tablet	850 mg
20091053501	MetFORMIN Hydrochloride	oral	tablet	1000 mg
20091053505	MetFORMIN Hydrochloride	oral	tablet	1000 mg
20091053510	MetFORMIN Hydrochloride	oral	tablet	1000 mg
21695047100	MetFORMIN Hydrochloride	oral	tablet	500 mg
21695047130	Unknown
21695047160	Unknown
21695047172	Unknown
21695047178	MetFORMIN Hydrochloride	oral	tablet	500 mg
21695047190	Unknown
21695047230	MetFORMIN Hydrochloride	oral	tablet	850 mg
21695047260	Unknown
21695047300	Unknown
21695047330	Unknown
21695047360	Unknown
21695047378	Unknown
21695047390	Unknown
21695082830	Unknown
21695082860	Unknown
21695082890	Unknown
23155010201	MetFORMIN Hydrochloride	oral	tablet	500 mg
23155010205	MetFORMIN Hydrochloride	oral	tablet	500 mg
23155010206	Unknown
23155010209	MetFORMIN Hydrochloride	oral	tablet	500 mg
23155010210	MetFORMIN Hydrochloride	oral	tablet	500 mg
23155010301	MetFORMIN Hydrochloride	oral	tablet	850 mg
23155010305	MetFORMIN Hydrochloride	oral	tablet	850 mg
23155010306	Unknown
23155010309	MetFORMIN Hydrochloride	oral	tablet	850 mg
23155010310	MetFORMIN Hydrochloride	oral	tablet	850 mg
23155010401	MetFORMIN Hydrochloride	oral	tablet	1000 mg
23155010405	MetFORMIN Hydrochloride	oral	tablet	1000 mg
23155010406	MetFORMIN Hydrochloride	oral	tablet	1000 mg
23155010409	MetFORMIN Hydrochloride	oral	tablet	1000 mg
23155010410	MetFORMIN Hydrochloride	oral	tablet	1000 mg
23490683801	MetFORMIN Hydrochloride	oral	tablet	500 mg
23490683802	MetFORMIN Hydrochloride	oral	tablet	500 mg
23490683803	MetFORMIN Hydrochloride	oral	tablet	500 mg
23490683804	Unknown
23490683901	MetFORMIN Hydrochloride	oral	tablet	850 mg
23490683902	MetFORMIN Hydrochloride	oral	tablet	850 mg
23490726001	MetFORMIN Hydrochloride	oral	tablet	1000 mg
23490726002	MetFORMIN Hydrochloride	oral	tablet	1000 mg
23490726003	MetFORMIN Hydrochloride	oral	tablet	1000 mg
23490726004	MetFORMIN Hydrochloride	oral	tablet	1000 mg
23490745806	MetFORMIN Hydrochloride ER	oral	tablet, extended release	500 mg
23629015110	Unknown
24658029005	MetFORMIN Hydrochloride	oral	tablet	500 mg
24658029012	MetFORMIN Hydrochloride	oral	tablet	500 mg
24658029018	MetFORMIN Hydrochloride	oral	tablet	500 mg
24658029027	MetFORMIN Hydrochloride	oral	tablet	500 mg
24658029036	MetFORMIN Hydrochloride	oral	tablet	500 mg
24658029046	MetFORMIN Hydrochloride	oral	tablet	500 mg
24658029060	MetFORMIN Hydrochloride	oral	tablet	500 mg
24658029090	MetFORMIN Hydrochloride	oral	tablet	500 mg
24658029205	MetFORMIN Hydrochloride	oral	tablet	1000 mg
24658029218	MetFORMIN Hydrochloride	oral	tablet	1000 mg
24658029260	MetFORMIN Hydrochloride	oral	tablet	1000 mg
24658029290	MetFORMIN Hydrochloride	oral	tablet	1000 mg
24658079001	MetFORMIN Hydrochloride	oral	tablet	500 mg
24979014604	MetFORMIN (Eqv-Fortamet)	oral	tablet, extended release	1000 mg
24979015304	MetFORMIN (Eqv-Fortamet)	oral	tablet, extended release	500 mg
27241018860	MetFORMIN (Eqv-Fortamet)	oral	tablet, extended release	500 mg
27241018960	MetFORMIN (Eqv-Fortamet)	oral	tablet, extended release	1000 mg
27241024001	MetFORMIN (Eqv-Glumetza)	oral	tablet, extended release	500 mg
27241024190	MetFORMIN (Eqv-Glumetza)	oral	tablet, extended release	1000 mg
29033001801	MetFORMIN (Eqv-Glucophage XR)	oral	tablet, extended release	500 mg
29033001805	MetFORMIN (Eqv-Glucophage XR)	oral	tablet, extended release	500 mg
29033001810	MetFORMIN (Eqv-Glucophage XR)	oral	tablet, extended release	500 mg
29033002101	MetFORMIN Hydrochloride ER	oral	tablet, extended release	750 mg
29033003106	MetFORMIN (Eqv-Fortamet)	oral	tablet, extended release	500 mg
29033003206	MetFORMIN (Eqv-Fortamet)	oral	tablet, extended release	1000 mg
29033005501	Unknown
29033005601	MetFORMIN Hydrochloride ER	oral	tablet, extended release	750 mg
29300038901	MetFORMIN (Eqv-Glucophage XR)	oral	tablet, extended release	500 mg
29300038905	MetFORMIN (Eqv-Glucophage XR)	oral	tablet, extended release	500 mg
29300039901	MetFORMIN Hydrochloride ER	oral	tablet, extended release	750 mg
33342023911	Unknown
33342023944	Unknown
33342024011	Unknown
33358023400	MetFORMIN Hydrochloride	oral	tablet	500 mg
33358023430	Unknown
33358023460	Unknown
33358023560	Unknown
33358023630	Unknown
33358023660	Unknown
33358023730	Unknown
33358023760	Unknown
35356026928	Unknown
35356069160	Unknown
35356079230	Unknown
35356088630	Unknown
35356088660	Unknown
35356088690	Unknown
35356092290	Unknown
35356095930	Unknown
35356095960	Unknown
35356095990	Unknown
38779212604	MetFORMIN Hydrochloride	compounding	powder	unspecified
38779212605	MetFORMIN Hydrochloride	compounding	powder	unspecified
38779212608	MetFORMIN Hydrochloride	compounding	powder	unspecified
42291049701	MetFORMIN (Eqv-Glucophage XR)	oral	tablet, extended release	500 mg
42291049710	MetFORMIN (Eqv-Glucophage XR)	oral	tablet, extended release	500 mg
42291049718	MetFORMIN (Eqv-Glucophage XR)	oral	tablet, extended release	500 mg
42291049736	MetFORMIN (Eqv-Glucophage XR)	oral	tablet, extended release	500 mg
42291049790	MetFORMIN (Eqv-Glucophage XR)	oral	tablet, extended release	500 mg
42291049801	MetFORMIN Hydrochloride ER	oral	tablet, extended release	750 mg
42291049818	MetFORMIN Hydrochloride ER	oral	tablet, extended release	750 mg
42291049850	MetFORMIN Hydrochloride ER	oral	tablet, extended release	750 mg
42291055890	MetFORMIN (Eqv-Glumetza)	oral	tablet, extended release	500 mg
42291055990	MetFORMIN (Eqv-Glumetza)	oral	tablet, extended release	1000 mg
42291058260	MetFORMIN (Eqv-Fortamet)	oral	tablet, extended release	500 mg
42291058360	MetFORMIN (Eqv-Fortamet)	oral	tablet, extended release	1000 mg
42291059218	MetFORMIN (Eqv-Fortamet)	oral	tablet, extended release	500 mg
42291059260	MetFORMIN (Eqv-Fortamet)	oral	tablet, extended release	500 mg
42291059318	MetFORMIN (Eqv-Fortamet)	oral	tablet, extended release	1000 mg
42291059360	MetFORMIN Hydrochloride ER	oral	tablet, extended release	1000 mg
42291060510	MetFORMIN Hydrochloride	oral	tablet	500 mg
42291060512	MetFORMIN Hydrochloride	oral	tablet	500 mg
42291060518	MetFORMIN Hydrochloride	oral	tablet	500 mg
42291060527	MetFORMIN Hydrochloride	oral	tablet	500 mg
42291060536	MetFORMIN Hydrochloride	oral	tablet	500 mg
42291060545	MetFORMIN Hydrochloride	oral	tablet	500 mg
42291060560	MetFORMIN Hydrochloride	oral	tablet	500 mg
42291060590	MetFORMIN Hydrochloride	oral	tablet	500 mg
42291060610	MetFORMIN Hydrochloride	oral	tablet	850 mg
42291060618	MetFORMIN Hydrochloride	oral	tablet	850 mg
42291060627	MetFORMIN Hydrochloride	oral	tablet	850 mg
42291060690	MetFORMIN Hydrochloride	oral	tablet	850 mg
42291060710	MetFORMIN Hydrochloride	oral	tablet	1000 mg
42291060718	MetFORMIN Hydrochloride	oral	tablet	1000 mg
42291060760	MetFORMIN Hydrochloride	oral	tablet	1000 mg
42291060790	MetFORMIN Hydrochloride	oral	tablet	1000 mg
42291061001	MetFORMIN (Eqv-Glucophage XR)	oral	tablet, extended release	500 mg
42291061010	MetFORMIN (Eqv-Glucophage XR)	oral	tablet, extended release	500 mg
42291061018	MetFORMIN (Eqv-Glucophage XR)	oral	tablet, extended release	500 mg
42291061036	MetFORMIN (Eqv-Glucophage XR)	oral	tablet, extended release	500 mg
42291061090	MetFORMIN (Eqv-Glucophage XR)	oral	tablet, extended release	500 mg
42291061101	MetFORMIN Hydrochloride ER	oral	tablet, extended release	750 mg
42291061118	MetFORMIN Hydrochloride ER	oral	tablet, extended release	750 mg
42291061127	MetFORMIN Hydrochloride ER	oral	tablet, extended release	750 mg
42291061150	MetFORMIN Hydrochloride ER	oral	tablet, extended release	750 mg
42291061190	MetFORMIN Hydrochloride ER	oral	tablet, extended release	750 mg
42385090210	MetFORMIN Hydrochloride	oral	tablet	1000 mg
42385090310	MetFORMIN Hydrochloride	oral	tablet	850 mg
42385090410	MetFORMIN Hydrochloride	oral	tablet	500 mg
42571036007	MetFORMIN Hydrochloride	oral	solution	500 mg/5 mL
42571036010	MetFORMIN Hydrochloride	oral	solution	500 mg/5 mL
42806021305	MetFORMIN Hydrochloride	oral	tablet	500 mg
42806021310	MetFORMIN Hydrochloride	oral	tablet	500 mg
42806021501	MetFORMIN Hydrochloride	oral	tablet	850 mg
42806021505	MetFORMIN Hydrochloride	oral	tablet	850 mg
42806022105	MetFORMIN Hydrochloride	oral	tablet	1000 mg
42806031305	MetFORMIN Hydrochloride	oral	tablet	500 mg
42806031401	MetFORMIN Hydrochloride	oral	tablet	850 mg
42806031505	MetFORMIN Hydrochloride	oral	tablet	1000 mg
42806040560	MetFORMIN (Eqv-Fortamet)	oral	tablet, extended release	500 mg
42806040660	MetFORMIN (Eqv-Fortamet)	oral	tablet, extended release	1000 mg
42806063201	MetFORMIN (Eqv-Glucophage XR)	oral	tablet, extended release	500 mg
42806063205	MetFORMIN (Eqv-Glucophage XR)	oral	tablet, extended release	500 mg
42806063301	MetFORMIN Hydrochloride ER	oral	tablet, extended release	750 mg
43063001201	MetFORMIN Hydrochloride	oral	tablet	500 mg
43063001260	MetFORMIN Hydrochloride	oral	tablet	500 mg
43063001286	MetFORMIN Hydrochloride	oral	tablet	500 mg
43063001290	MetFORMIN Hydrochloride	oral	tablet	500 mg
43063001293	MetFORMIN Hydrochloride	oral	tablet	500 mg
43063001294	MetFORMIN Hydrochloride	oral	tablet	500 mg
43063037230	MetFORMIN Hydrochloride ER	oral	tablet, extended release	750 mg
43063037260	MetFORMIN Hydrochloride ER	oral	tablet, extended release	750 mg
43063042830	MetFORMIN (Eqv-Glucophage XR)	oral	tablet, extended release	500 mg
43063042860	MetFORMIN (Eqv-Glucophage XR)	oral	tablet, extended release	500 mg
43063042890	MetFORMIN (Eqv-Glucophage XR)	oral	tablet, extended release	500 mg
43063042893	MetFORMIN (Eqv-Glucophage XR)	oral	tablet, extended release	500 mg
43063042894	MetFORMIN (Eqv-Glucophage XR)	oral	tablet, extended release	500 mg
43063042898	MetFORMIN (Eqv-Glucophage XR)	oral	tablet, extended release	500 mg
43063042993	MetFORMIN Hydrochloride	oral	tablet	850 mg
43063042994	MetFORMIN Hydrochloride	oral	tablet	850 mg
43063043030	MetFORMIN Hydrochloride	oral	tablet	1000 mg
43063043060	MetFORMIN Hydrochloride	oral	tablet	1000 mg
43063043090	MetFORMIN Hydrochloride	oral	tablet	1000 mg
43063043093	MetFORMIN Hydrochloride	oral	tablet	1000 mg
43063043094	MetFORMIN Hydrochloride	oral	tablet	1000 mg
43063043098	MetFORMIN Hydrochloride	oral	tablet	1000 mg
43063050730	MetFORMIN Hydrochloride	oral	tablet	850 mg
43063050760	MetFORMIN Hydrochloride	oral	tablet	850 mg
43063050790	MetFORMIN Hydrochloride	oral	tablet	850 mg
43063052714	MetFORMIN Hydrochloride	oral	tablet	500 mg
43063052720	MetFORMIN Hydrochloride	oral	tablet	500 mg
43063052730	MetFORMIN Hydrochloride	oral	tablet	500 mg
43063052760	MetFORMIN Hydrochloride	oral	tablet	500 mg
43063052790	MetFORMIN Hydrochloride	oral	tablet	500 mg
43063052793	MetFORMIN Hydrochloride	oral	tablet	500 mg
43063052794	MetFORMIN Hydrochloride	oral	tablet	500 mg
43063053986	MetFORMIN Hydrochloride	oral	tablet	500 mg
43063053990	MetFORMIN Hydrochloride	oral	tablet	500 mg
43063053993	MetFORMIN Hydrochloride	oral	tablet	500 mg
43063053994	MetFORMIN Hydrochloride	oral	tablet	500 mg
43063053996	MetFORMIN Hydrochloride	oral	tablet	500 mg
43063054430	MetFORMIN Hydrochloride	oral	tablet	1000 mg
43063054498	MetFORMIN Hydrochloride	oral	tablet	1000 mg
43063088921	MetFORMIN Hydrochloride	oral	tablet	1000 mg
43063088930	MetFORMIN Hydrochloride	oral	tablet	1000 mg
43063088960	MetFORMIN Hydrochloride	oral	tablet	1000 mg
43063088990	MetFORMIN Hydrochloride	oral	tablet	1000 mg
43063088993	MetFORMIN Hydrochloride	oral	tablet	1000 mg
43063088998	MetFORMIN Hydrochloride	oral	tablet	1000 mg
43063089820	MetFORMIN Hydrochloride	oral	tablet	500 mg
43063089830	MetFORMIN Hydrochloride	oral	tablet	500 mg
43063089860	MetFORMIN Hydrochloride	oral	tablet	500 mg
43063089890	MetFORMIN Hydrochloride	oral	tablet	500 mg
43063089893	MetFORMIN Hydrochloride	oral	tablet	500 mg
43063089898	MetFORMIN Hydrochloride	oral	tablet	500 mg
43063090230	MetFORMIN Hydrochloride ER	oral	tablet, extended release	750 mg
43063090260	MetFORMIN Hydrochloride ER	oral	tablet, extended release	750 mg
43353006553	Unknown
43353006560	Unknown
43353006580	Unknown
43353006594	Unknown
43353008230	Unknown
43353008253	MetFORMIN Hydrochloride	oral	tablet	850 mg
43353008260	MetFORMIN Hydrochloride	oral	tablet	850 mg
43353008280	MetFORMIN Hydrochloride	oral	tablet	850 mg
43353008292	MetFORMIN Hydrochloride	oral	tablet	850 mg
43353008296	MetFORMIN Hydrochloride	oral	tablet	850 mg
43353009880	Unknown
43353011480	Unknown
43353012830	Unknown
43353012845	Unknown
43353012853	Unknown
43353012860	Unknown
43353012873	Unknown
43353012880	Unknown
43353012886	Unknown
43353017160	Unknown
43353034030	MetFORMIN Hydrochloride	oral	tablet	500 mg
43353034053	Unknown
43353034060	Unknown
43353034070	Unknown
43353034075	Unknown
43353034080	Unknown
43353034092	Unknown
43353034094	Unknown
43353034096	Unknown
43353034453	Unknown
43353034460	Unknown
43353034480	Unknown
43353034492	Unknown
43353034930	Unknown
43353034945	MetFORMIN Hydrochloride	oral	tablet	1000 mg
43353034953	MetFORMIN Hydrochloride	oral	tablet	1000 mg
43353034960	Unknown
43353034973	Unknown
43353034980	Unknown
43353034986	Unknown
43353047730	Unknown
43353047753	Unknown
43353047760	Unknown
43353047770	Unknown
43353047780	Unknown
43353047792	Unknown
43353047794	Unknown
43353047796	Unknown
43353051430	Unknown
43353051445	Unknown
43353051453	Unknown
43353051460	Unknown
43353051473	Unknown
43353051480	Unknown
43353051486	Unknown
43353052060	Unknown
43353052080	Unknown
43353053060	Unknown
43353053080	Unknown
43353058594	Unknown
43353058930	Unknown
43353058953	Unknown
43353058960	Unknown
43353058970	Unknown
43353058975	Unknown
43353058980	Unknown
43353058992	Unknown
43353058994	Unknown
43353058996	Unknown
43353081153	Unknown
43353081160	Unknown
43353081180	Unknown
43353081192	Unknown
43353084230	Unknown
43353084253	Unknown
43353084260	Unknown
43353084270	Unknown
43353084280	Unknown
43353084292	Unknown
43353084294	Unknown
43353084296	Unknown
43353088545	Unknown
43353088553	Unknown
43353088560	Unknown
43353088573	Unknown
43353088580	Unknown
43353088586	Unknown
43353089430	Unknown
43353093630	Unknown
43353093645	Unknown
43353093673	Unknown
43353093686	Unknown
43353098230	MetFORMIN Hydrochloride	oral	tablet	500 mg
43353098253	MetFORMIN Hydrochloride	oral	tablet	500 mg
43353098260	MetFORMIN Hydrochloride	oral	tablet	500 mg
43353098270	MetFORMIN Hydrochloride	oral	tablet	500 mg
43353098280	MetFORMIN Hydrochloride	oral	tablet	500 mg
43353098292	Unknown
43353098294	Unknown
43353098296	MetFORMIN Hydrochloride	oral	tablet	500 mg
43353098730	MetFORMIN Hydrochloride	oral	tablet	1000 mg
43353098745	MetFORMIN Hydrochloride	oral	tablet	1000 mg
43353098753	MetFORMIN Hydrochloride	oral	tablet	1000 mg
43353098760	MetFORMIN Hydrochloride	oral	tablet	1000 mg
43353098773	MetFORMIN Hydrochloride	oral	tablet	1000 mg
43353098780	MetFORMIN Hydrochloride	oral	tablet	1000 mg
43353098786	MetFORMIN Hydrochloride	oral	tablet	1000 mg
43353098796	Unknown
43547024810	MetFORMIN Hydrochloride	oral	tablet	500 mg
43547024811	MetFORMIN Hydrochloride	oral	tablet	500 mg
43547024850	MetFORMIN Hydrochloride	oral	tablet	500 mg
43547024910	MetFORMIN Hydrochloride	oral	tablet	850 mg
43547024911	MetFORMIN Hydrochloride	oral	tablet	850 mg
43547024950	MetFORMIN Hydrochloride	oral	tablet	850 mg
43547025010	MetFORMIN Hydrochloride	oral	tablet	1000 mg
43547025011	MetFORMIN Hydrochloride	oral	tablet	1000 mg
43547025050	MetFORMIN Hydrochloride	oral	tablet	1000 mg
43547032010	MetFORMIN Hydrochloride	oral	tablet	500 mg
43547032011	MetFORMIN Hydrochloride	oral	tablet	500 mg
43547032050	MetFORMIN Hydrochloride	oral	tablet	500 mg
43547032110	MetFORMIN Hydrochloride	oral	tablet	850 mg
43547032150	MetFORMIN Hydrochloride	oral	tablet	850 mg
43547032210	MetFORMIN Hydrochloride	oral	tablet	1000 mg
43547032250	MetFORMIN Hydrochloride	oral	tablet	1000 mg
43547035710	MetFORMIN Hydrochloride	oral	tablet	500 mg
43547035711	MetFORMIN Hydrochloride	oral	tablet	500 mg
43547035750	MetFORMIN Hydrochloride	oral	tablet	500 mg
43547035810	MetFORMIN Hydrochloride	oral	tablet	850 mg
43547035850	MetFORMIN Hydrochloride	oral	tablet	850 mg
43547035910	MetFORMIN Hydrochloride	oral	tablet	1000 mg
43547035950	MetFORMIN Hydrochloride	oral	tablet	1000 mg
47335030588	MetFORMIN (Eqv-Glumetza)	oral	tablet, extended release	500 mg
47335030688	MetFORMIN (Eqv-Glumetza)	oral	tablet, extended release	1000 mg
49452454501	MetFORMIN Hydrochloride	compounding	powder	unspecified
49452454502	MetFORMIN Hydrochloride	compounding	powder	unspecified
49452454503	MetFORMIN Hydrochloride	compounding	powder	unspecified
49483062001	Unknown
49483062010	Unknown
49483062050	Unknown
49483062081	MetFORMIN Hydrochloride	oral	tablet	1000 mg
49483062101	Unknown
49483062110	Unknown
49483062150	Unknown
49483062181	Unknown
49483062201	Unknown
49483062210	MetFORMIN Hydrochloride	oral	tablet	500 mg
49483062250	Unknown
49483062281	MetFORMIN Hydrochloride	oral	tablet	500 mg
49483062301	MetFORMIN (Eqv-Glucophage XR)	oral	tablet, extended release	500 mg
49483062309	MetFORMIN (Eqv-Glucophage XR)	oral	tablet, extended release	500 mg
49483062310	MetFORMIN (Eqv-Glucophage XR)	oral	tablet, extended release	500 mg
49483062350	MetFORMIN (Eqv-Glucophage XR)	oral	tablet, extended release	500 mg
49483062401	MetFORMIN Hydrochloride ER	oral	tablet, extended release	750 mg
49483062450	MetFORMIN Hydrochloride ER	oral	tablet, extended release	750 mg
49884073601	MetFORMIN Hydrochloride	oral	tablet	500 mg
49884073605	MetFORMIN Hydrochloride	oral	tablet	500 mg
49884073701	MetFORMIN Hydrochloride	oral	tablet	850 mg
49884073705	MetFORMIN Hydrochloride	oral	tablet	850 mg
49884073801	MetFORMIN Hydrochloride	oral	tablet	1000 mg
49884073805	MetFORMIN Hydrochloride	oral	tablet	1000 mg
49884073901	MetFORMIN Hydrochloride	oral	tablet	500 mg
49884073905	MetFORMIN Hydrochloride	oral	tablet	500 mg
49884074001	MetFORMIN Hydrochloride	oral	tablet	850 mg
49884074005	MetFORMIN Hydrochloride	oral	tablet	850 mg
49884074101	MetFORMIN Hydrochloride	oral	tablet	1000 mg
49884074105	MetFORMIN Hydrochloride	oral	tablet	1000 mg
49884092101	MetFORMIN Hydrochloride ER	oral	tablet, extended release	500 mg
49884092105	MetFORMIN Hydrochloride ER	oral	tablet, extended release	500 mg
49999010600	MetFORMIN Hydrochloride	oral	tablet	500 mg
49999010601	MetFORMIN Hydrochloride	oral	tablet	500 mg
49999010628	Unknown
49999010630	MetFORMIN Hydrochloride	oral	tablet	500 mg
49999010660	MetFORMIN Hydrochloride	oral	tablet	500 mg
49999010690	MetFORMIN Hydrochloride	oral	tablet	500 mg
49999011600	MetFORMIN Hydrochloride	oral	tablet	1000 mg
49999011630	MetFORMIN Hydrochloride	oral	tablet	1000 mg
49999011660	MetFORMIN Hydrochloride	oral	tablet	1000 mg
49999049530	MetFORMIN Hydrochloride	oral	tablet	850 mg
49999049560	MetFORMIN Hydrochloride	oral	tablet	850 mg
49999082030	Unknown
49999082060	MetFORMIN (Eqv-Glucophage XR)	oral	tablet, extended release	500 mg
49999082090	Unknown
50090149400	Unknown
50090149401	Unknown
50090149402	Unknown
50090149403	Unknown
50090241000	Unknown
50090263500	Unknown
50090263502	Unknown
50090263503	Unknown
50090263505	Unknown
50090276700	Unknown
50090276701	Unknown
50090306400	Unknown
50090306403	Unknown
50090306404	Unknown
50090306405	Unknown
50090306406	Unknown
50090357905	Unknown
50090371900	Unknown
50090371903	Unknown
50228010500	MetFORMIN Hydrochloride	oral	tablet	500 mg
50228010501	MetFORMIN Hydrochloride	oral	tablet	500 mg
50228010505	MetFORMIN Hydrochloride	oral	tablet	500 mg
50228010510	MetFORMIN Hydrochloride	oral	tablet	500 mg
50228010530	MetFORMIN Hydrochloride	oral	tablet	500 mg
50228010601	MetFORMIN Hydrochloride	oral	tablet	850 mg
50228010605	MetFORMIN Hydrochloride	oral	tablet	850 mg
50228010630	MetFORMIN Hydrochloride	oral	tablet	850 mg
50228010701	MetFORMIN Hydrochloride	oral	tablet	1000 mg
50228010705	MetFORMIN Hydrochloride	oral	tablet	1000 mg
50228010710	MetFORMIN Hydrochloride	oral	tablet	1000 mg
50228010730	MetFORMIN Hydrochloride	oral	tablet	1000 mg
50228044501	MetFORMIN (Eqv-Glumetza)	oral	tablet, extended release	500 mg
50228044690	MetFORMIN (Eqv-Glumetza)	oral	tablet, extended release	1000 mg
50268053111	MetFORMIN (Eqv-Glucophage XR)	oral	tablet, extended release	500 mg
50268053115	MetFORMIN (Eqv-Glucophage XR)	oral	tablet, extended release	500 mg
50268053211	MetFORMIN Hydrochloride ER	oral	tablet, extended release	750 mg
50268053213	MetFORMIN Hydrochloride ER	oral	tablet, extended release	750 mg
50268055011	MetFORMIN (Eqv-Glucophage XR)	oral	tablet, extended release	500 mg
50268055015	MetFORMIN (Eqv-Glucophage XR)	oral	tablet, extended release	500 mg
50268055111	MetFORMIN Hydrochloride ER	oral	tablet, extended release	750 mg
50268055115	MetFORMIN Hydrochloride ER	oral	tablet, extended release	750 mg
50742015401	MetFORMIN Hydrochloride	oral	tablet	500 mg
50742015405	MetFORMIN Hydrochloride	oral	tablet	500 mg
50742015410	MetFORMIN Hydrochloride	oral	tablet	500 mg
50742015490	MetFORMIN Hydrochloride	oral	tablet	500 mg
50742015499	MetFORMIN Hydrochloride	oral	tablet	500 mg
50742015501	MetFORMIN Hydrochloride	oral	tablet	850 mg
50742015505	MetFORMIN Hydrochloride	oral	tablet	850 mg
50742015510	MetFORMIN Hydrochloride	oral	tablet	850 mg
50742015590	MetFORMIN Hydrochloride	oral	tablet	850 mg
50742015599	MetFORMIN Hydrochloride	oral	tablet	850 mg
50742015601	MetFORMIN Hydrochloride	oral	tablet	1000 mg
50742015605	MetFORMIN Hydrochloride	oral	tablet	1000 mg
50742015610	MetFORMIN Hydrochloride	oral	tablet	1000 mg
50742015690	MetFORMIN Hydrochloride	oral	tablet	1000 mg
50742063360	MetFORMIN (Eqv-Fortamet)	oral	tablet, extended release	500 mg
50742063460	MetFORMIN (Eqv-Fortamet)	oral	tablet, extended release	1000 mg
51079017201	MetFORMIN Hydrochloride	oral	tablet	500 mg
51079017220	MetFORMIN Hydrochloride	oral	tablet	500 mg
51079017301	MetFORMIN Hydrochloride	oral	tablet	850 mg
51079017308	MetFORMIN Hydrochloride	oral	tablet	850 mg
51079017401	MetFORMIN Hydrochloride	oral	tablet	1000 mg
51079017420	MetFORMIN Hydrochloride	oral	tablet	1000 mg
51079062601	MetFORMIN Hydrochloride ER	oral	tablet, extended release	500 mg
51079062620	MetFORMIN Hydrochloride ER	oral	tablet, extended release	500 mg
51079062701	MetFORMIN Hydrochloride ER	oral	tablet, extended release	750 mg
51079062720	MetFORMIN Hydrochloride ER	oral	tablet, extended release	750 mg
51079097201	MetFORMIN Hydrochloride	oral	tablet	500 mg
51079097217	MetFORMIN Hydrochloride	oral	tablet	500 mg
51079097219	MetFORMIN Hydrochloride	oral	tablet	500 mg
51079097220	MetFORMIN Hydrochloride	oral	tablet	500 mg
51079097230	MetFORMIN Hydrochloride	oral	tablet	500 mg
51079097256	MetFORMIN Hydrochloride	oral	tablet	500 mg
51079097257	MetFORMIN Hydrochloride	oral	tablet	500 mg
51079097301	MetFORMIN Hydrochloride	oral	tablet	850 mg
51079097320	MetFORMIN Hydrochloride	oral	tablet	850 mg
51079099501	MetFORMIN Hydrochloride	oral	tablet	1000 mg
51079099520	MetFORMIN Hydrochloride	oral	tablet	1000 mg
51138007430	Unknown
51138007530	Unknown
51138007630	Unknown
51138008330	Unknown
51138008430	Unknown
51138008530	Unknown
51138053710	Unknown
51138053730	Unknown
51138053810	Unknown
51138053830	Unknown
51138053910	Unknown
51138053930	Unknown
51138054010	Unknown
51138054030	Unknown
51224000750	MetFORMIN (Eqv-Glucophage XR)	oral	tablet, extended release	500 mg
51224000760	MetFORMIN (Eqv-Glucophage XR)	oral	tablet, extended release	500 mg
51224002050	MetFORMIN Hydrochloride	oral	tablet	500 mg
51224002060	MetFORMIN Hydrochloride	oral	tablet	500 mg
51224002070	MetFORMIN Hydrochloride	oral	tablet	500 mg
51224010750	MetFORMIN Hydrochloride ER	oral	tablet, extended release	750 mg
51224010760	MetFORMIN Hydrochloride ER	oral	tablet, extended release	750 mg
51224012050	MetFORMIN Hydrochloride	oral	tablet	850 mg
51224012060	MetFORMIN Hydrochloride	oral	tablet	850 mg
51224012070	MetFORMIN Hydrochloride	oral	tablet	850 mg
51224022050	MetFORMIN Hydrochloride	oral	tablet	1000 mg
51224022060	MetFORMIN Hydrochloride	oral	tablet	1000 mg
51224022070	MetFORMIN Hydrochloride	oral	tablet	1000 mg
51407005860	MetFORMIN (Eqv-Fortamet)	oral	tablet, extended release	500 mg
51407005960	MetFORMIN (Eqv-Fortamet)	oral	tablet, extended release	1000 mg
51991080505	MetFORMIN Hydrochloride	oral	tablet	500 mg
51991080510	MetFORMIN Hydrochloride	oral	tablet	500 mg
51991080601	MetFORMIN Hydrochloride	oral	tablet	850 mg
51991080605	MetFORMIN Hydrochloride	oral	tablet	850 mg
51991080705	MetFORMIN Hydrochloride	oral	tablet	1000 mg
51991080710	MetFORMIN Hydrochloride	oral	tablet	1000 mg
52817082050	MetFORMIN Hydrochloride	oral	solution	500 mg/5 mL
52817082150	MetFORMIN Hydrochloride	oral	solution	500 mg/5 mL
52817082185	MetFORMIN Hydrochloride	oral	solution	500 mg/5 mL
52959020700	MetFORMIN Hydrochloride	oral	tablet	500 mg
52959020728	Unknown
52959020730	MetFORMIN Hydrochloride	oral	tablet	500 mg
52959020760	MetFORMIN Hydrochloride	oral	tablet	500 mg
52959086002	MetFORMIN Hydrochloride	oral	tablet	1000 mg
52959086030	MetFORMIN Hydrochloride	oral	tablet	1000 mg
52959086060	MetFORMIN Hydrochloride	oral	tablet	1000 mg
52959086090	Unknown
52959089601	MetFORMIN Hydrochloride	oral	tablet	850 mg
52959089660	MetFORMIN Hydrochloride	oral	tablet	850 mg
53489046701	MetFORMIN Hydrochloride	oral	tablet	500 mg
53489046705	MetFORMIN Hydrochloride	oral	tablet	500 mg
53489046710	MetFORMIN Hydrochloride	oral	tablet	500 mg
53489046801	MetFORMIN Hydrochloride	oral	tablet	850 mg
53489046805	MetFORMIN Hydrochloride	oral	tablet	850 mg
53489046810	MetFORMIN Hydrochloride	oral	tablet	850 mg
53489046901	MetFORMIN Hydrochloride	oral	tablet	1000 mg
53489046905	MetFORMIN Hydrochloride	oral	tablet	1000 mg
53489046910	MetFORMIN Hydrochloride	oral	tablet	1000 mg
53746017801	MetFORMIN (Eqv-Glucophage XR)	oral	tablet, extended release	500 mg
53746017805	MetFORMIN (Eqv-Glucophage XR)	oral	tablet, extended release	500 mg
53746017810	MetFORMIN (Eqv-Glucophage XR)	oral	tablet, extended release	500 mg
53746017890	MetFORMIN (Eqv-Glucophage XR)	oral	tablet, extended release	500 mg
53746017901	MetFORMIN Hydrochloride ER	oral	tablet, extended release	750 mg
53746017905	MetFORMIN Hydrochloride ER	oral	tablet, extended release	750 mg
53746021801	MetFORMIN Hydrochloride	oral	tablet	500 mg
53746021805	MetFORMIN Hydrochloride	oral	tablet	500 mg
53746021810	MetFORMIN Hydrochloride	oral	tablet	500 mg
53746021901	MetFORMIN Hydrochloride	oral	tablet	850 mg
53746021905	MetFORMIN Hydrochloride	oral	tablet	850 mg
53746021910	MetFORMIN Hydrochloride	oral	tablet	850 mg
53746022001	MetFORMIN Hydrochloride	oral	tablet	1000 mg
53746022005	MetFORMIN Hydrochloride	oral	tablet	1000 mg
53746022010	MetFORMIN Hydrochloride	oral	tablet	1000 mg
54458097406	Unknown
54569420200	Glucophage	oral	tablet	500 mg
54569420202	Glucophage	oral	tablet	500 mg
54569420203	Glucophage	oral	tablet	500 mg
54569474000	Glucophage	oral	tablet	850 mg
54569474001	Glucophage	oral	tablet	850 mg
54569478600	Glucophage	oral	tablet	1000 mg
54569478601	Glucophage	oral	tablet	1000 mg
54569525200	Unknown
54569525201	Unknown
54569535300	MetFORMIN Hydrochloride	oral	tablet	850 mg
54569535302	MetFORMIN Hydrochloride	oral	tablet	850 mg
54569535303	MetFORMIN Hydrochloride	oral	tablet	850 mg
54569535304	MetFORMIN Hydrochloride	oral	tablet	850 mg
54569535305	Unknown
54569535306	Unknown
54569536000	MetFORMIN Hydrochloride	oral	tablet	500 mg
54569536003	MetFORMIN Hydrochloride	oral	tablet	500 mg
54569536004	Unknown
54569536005	Unknown
54569536006	Unknown
54569537300	MetFORMIN Hydrochloride	oral	tablet	1000 mg
54569537302	MetFORMIN Hydrochloride	oral	tablet	1000 mg
54569537303	Unknown
54569537304	Unknown
54569554600	MetFORMIN Hydrochloride ER	oral	tablet, extended release	500 mg
54569554601	MetFORMIN Hydrochloride ER	oral	tablet, extended release	500 mg
54569554602	MetFORMIN Hydrochloride ER	oral	tablet, extended release	500 mg
54569554603	Unknown
54664047451	MetFORMIN Hydrochloride	oral	tablet	1000 mg
54868083000	Glumetza	oral	tablet, extended release	500 mg
54868083001	Unknown
54868289400	Unknown
54868354500	Glucophage	oral	tablet	500 mg
54868354501	Glucophage	oral	tablet	500 mg
54868354502	Unknown
54868354503	Unknown
54868354600	Glucophage	oral	tablet	850 mg
54868354601	Unknown
54868416000	Glucophage	oral	tablet	1000 mg
54868416001	Unknown
54868456100	MetFORMIN Hydrochloride	oral	tablet	850 mg
54868456101	MetFORMIN Hydrochloride	oral	tablet	850 mg
54868456102	Unknown
54868456103	Unknown
54868456104	Unknown
54868456400	MetFORMIN Hydrochloride	oral	tablet	500 mg
54868456401	MetFORMIN Hydrochloride	oral	tablet	500 mg
54868456402	Unknown
54868456403	MetFORMIN Hydrochloride	oral	tablet	500 mg
54868456404	MetFORMIN Hydrochloride	oral	tablet	500 mg
54868456405	Unknown
54868456600	MetFORMIN Hydrochloride	oral	tablet	1000 mg
54868456601	Unknown
54868456602	Unknown
54868456603	MetFORMIN Hydrochloride	oral	tablet	1000 mg
54868456604	MetFORMIN Hydrochloride	oral	tablet	1000 mg
54868456900	Unknown
54868456901	Unknown
54868456902	Unknown
54868521700	MetFORMIN (Eqv-Glucophage XR)	oral	tablet, extended release	500 mg
54868521701	Unknown
54868521702	Unknown
54868521703	Unknown
54868521704	Unknown
54868521705	Unknown
54868550500	MetFORMIN Hydrochloride ER	oral	tablet, extended release	750 mg
54868550501	Unknown
54868550502	Unknown
54868555800	Fortamet	oral	tablet, extended release	500 mg
54868555801	Unknown
55045250401	Unknown
55045290400	MetFORMIN Hydrochloride	oral	tablet	500 mg
55045290402	Unknown
55045290406	Unknown
55045290500	MetFORMIN Hydrochloride	oral	tablet	850 mg
55045290508	Unknown
55045290600	MetFORMIN Hydrochloride	oral	tablet	1000 mg
55045290601	Unknown
55045290602	Unknown
55045290606	Unknown
55045290608	Unknown
55045290609	Unknown
55045304501	Unknown
55045304506	Unknown
55045304508	Unknown
55045376108	Unknown
55154358604	MetFORMIN Hydrochloride	oral	tablet	500 mg
55154358607	MetFORMIN Hydrochloride	oral	tablet	500 mg
55154358704	Unknown
55154358707	Unknown
55154358804	Unknown
55154358807	Unknown
55289021160	Glucophage	oral	tablet	500 mg
55289038430	Unknown
55289038460	MetFORMIN (Eqv-Glucophage XR)	oral	tablet, extended release	500 mg
55289038486	MetFORMIN (Eqv-Glucophage XR)	oral	tablet, extended release	500 mg
55289038490	MetFORMIN (Eqv-Glucophage XR)	oral	tablet, extended release	500 mg
55289038493	MetFORMIN (Eqv-Glucophage XR)	oral	tablet, extended release	500 mg
55289038494	MetFORMIN (Eqv-Glucophage XR)	oral	tablet, extended release	500 mg
55289061514	MetFORMIN Hydrochloride	oral	tablet	500 mg
55289061530	MetFORMIN Hydrochloride	oral	tablet	500 mg
55289061560	MetFORMIN Hydrochloride	oral	tablet	500 mg
55289061586	MetFORMIN Hydrochloride	oral	tablet	500 mg
55289061590	MetFORMIN Hydrochloride	oral	tablet	500 mg
55289061593	MetFORMIN Hydrochloride	oral	tablet	500 mg
55289061594	MetFORMIN Hydrochloride	oral	tablet	500 mg
55289061598	MetFORMIN Hydrochloride	oral	tablet	500 mg
55289091930	MetFORMIN Hydrochloride	oral	tablet	1000 mg
55289091960	MetFORMIN Hydrochloride	oral	tablet	1000 mg
55289091990	MetFORMIN Hydrochloride	oral	tablet	1000 mg
55289091993	MetFORMIN Hydrochloride	oral	tablet	1000 mg
55289091994	MetFORMIN Hydrochloride	oral	tablet	1000 mg
55289091998	MetFORMIN Hydrochloride	oral	tablet	1000 mg
55289093430	Unknown
55289093460	MetFORMIN Hydrochloride	oral	tablet	850 mg
55289093493	MetFORMIN Hydrochloride	oral	tablet	850 mg
55289093494	MetFORMIN Hydrochloride	oral	tablet	850 mg
55289093498	MetFORMIN Hydrochloride	oral	tablet	850 mg
55700004130	Unknown
55700024830	Unknown
55700024860	Unknown
55700024890	Unknown
55700032060	Unknown
55700061830	Unknown
55700061860	Unknown
55700061890	Unknown
55700066690	Unknown
55700066930	Unknown
55700066960	Unknown
55700066990	Unknown
55887041430	MetFORMIN Hydrochloride ER	oral	tablet, extended release	500 mg
55887041460	MetFORMIN Hydrochloride ER	oral	tablet, extended release	500 mg
55887041482	MetFORMIN Hydrochloride ER	oral	tablet, extended release	500 mg
55887041490	MetFORMIN Hydrochloride ER	oral	tablet, extended release	500 mg
55887041492	MetFORMIN Hydrochloride ER	oral	tablet, extended release	500 mg
55887057101	MetFORMIN Hydrochloride	oral	tablet	1000 mg
55887057130	MetFORMIN Hydrochloride	oral	tablet	1000 mg
55887057160	MetFORMIN Hydrochloride	oral	tablet	1000 mg
55887057182	MetFORMIN Hydrochloride	oral	tablet	1000 mg
55887057190	MetFORMIN Hydrochloride	oral	tablet	1000 mg
55887057192	MetFORMIN Hydrochloride	oral	tablet	1000 mg
55887061430	MetFORMIN Hydrochloride	oral	tablet	850 mg
55887061490	MetFORMIN Hydrochloride	oral	tablet	850 mg
55887062701	MetFORMIN Hydrochloride	oral	tablet	500 mg
55887062730	MetFORMIN Hydrochloride	oral	tablet	500 mg
55887062760	MetFORMIN Hydrochloride	oral	tablet	500 mg
55887062782	MetFORMIN Hydrochloride	oral	tablet	500 mg
55887062790	MetFORMIN Hydrochloride	oral	tablet	500 mg
55887062792	MetFORMIN Hydrochloride	oral	tablet	500 mg
55887094030	MetFORMIN Hydrochloride ER	oral	tablet, extended release	750 mg
55887094060	MetFORMIN Hydrochloride ER	oral	tablet, extended release	750 mg
55887094090	MetFORMIN Hydrochloride ER	oral	tablet, extended release	750 mg
57664039713	MetFORMIN Hydrochloride	oral	tablet	500 mg
57664039718	MetFORMIN Hydrochloride	oral	tablet	500 mg
57664039751	MetFORMIN Hydrochloride	oral	tablet	500 mg
57664039753	MetFORMIN Hydrochloride	oral	tablet	500 mg
57664039758	MetFORMIN Hydrochloride	oral	tablet	500 mg
57664039788	MetFORMIN Hydrochloride	oral	tablet	500 mg
57664039799	MetFORMIN Hydrochloride	oral	tablet	500 mg
57664043513	MetFORMIN Hydrochloride	oral	tablet	850 mg
57664043518	MetFORMIN Hydrochloride	oral	tablet	850 mg
57664043551	MetFORMIN Hydrochloride	oral	tablet	850 mg
57664043553	MetFORMIN Hydrochloride	oral	tablet	850 mg
57664043558	MetFORMIN Hydrochloride	oral	tablet	850 mg
57664043588	MetFORMIN Hydrochloride	oral	tablet	850 mg
57664043599	MetFORMIN Hydrochloride	oral	tablet	850 mg
57664047413	MetFORMIN Hydrochloride	oral	tablet	1000 mg
57664047418	MetFORMIN Hydrochloride	oral	tablet	1000 mg
57664047451	MetFORMIN Hydrochloride	oral	tablet	1000 mg
57664047453	MetFORMIN Hydrochloride	oral	tablet	1000 mg
57664047458	MetFORMIN Hydrochloride	oral	tablet	1000 mg
57664047488	MetFORMIN Hydrochloride	oral	tablet	1000 mg
57664047499	MetFORMIN Hydrochloride	oral	tablet	1000 mg
57866905401	MetFORMIN Hydrochloride	oral	tablet	1000 mg
57866905402	MetFORMIN Hydrochloride	oral	tablet	1000 mg
57866905403	MetFORMIN Hydrochloride	oral	tablet	1000 mg
57866905404	MetFORMIN Hydrochloride	oral	tablet	1000 mg
57866905405	Unknown
57866905501	MetFORMIN Hydrochloride	oral	tablet	850 mg
57866905502	MetFORMIN Hydrochloride	oral	tablet	850 mg
57866905503	MetFORMIN Hydrochloride	oral	tablet	850 mg
57866905504	MetFORMIN Hydrochloride	oral	tablet	850 mg
57866905505	Unknown
57866905601	MetFORMIN Hydrochloride	oral	tablet	500 mg
57866905602	MetFORMIN Hydrochloride	oral	tablet	500 mg
57866905603	MetFORMIN Hydrochloride	oral	tablet	500 mg
57866905604	MetFORMIN Hydrochloride	oral	tablet	500 mg
57866905605	Unknown
57866905606	Unknown
57866905701	Glucophage	oral	tablet	1000 mg
57866905702	Glucophage	oral	tablet	1000 mg
57866905901	Glucophage	oral	tablet	500 mg
57866905902	Glucophage	oral	tablet	500 mg
58016021300	Glucophage	oral	tablet	500 mg
58016021310	Glucophage	oral	tablet	500 mg
58016021330	Glucophage	oral	tablet	500 mg
58016021360	Glucophage	oral	tablet	500 mg
58016045700	Glucophage	oral	tablet	850 mg
58016045710	Glucophage	oral	tablet	850 mg
58016045730	Glucophage	oral	tablet	850 mg
58016045760	Glucophage	oral	tablet	850 mg
58016046600	MetFORMIN Hydrochloride	oral	tablet	1000 mg
58016046630	MetFORMIN Hydrochloride	oral	tablet	1000 mg
58016046660	MetFORMIN Hydrochloride	oral	tablet	1000 mg
58016046690	MetFORMIN Hydrochloride	oral	tablet	1000 mg
58016053600	Lanoxin	oral	tablet	125 mcg (0.125 mg)
58016053630	Lanoxin	oral	tablet	125 mcg (0.125 mg)
58016053660	MetFORMIN Hydrochloride	oral	tablet	850 mg
58016053690	MetFORMIN Hydrochloride	oral	tablet	850 mg
58016055300	Glucophage	oral	tablet	1000 mg
58016055310	Glucophage	oral	tablet	1000 mg
58016055330	Glucophage	oral	tablet	1000 mg
58016055360	Glucophage	oral	tablet	1000 mg
58016077200	MetFORMIN Hydrochloride	oral	tablet	500 mg
58016077230	MetFORMIN Hydrochloride	oral	tablet	500 mg
58016077260	MetFORMIN Hydrochloride	oral	tablet	500 mg
58016077290	MetFORMIN Hydrochloride	oral	tablet	500 mg
58016088300	MetFORMIN Hydrochloride ER	oral	tablet, extended release	500 mg
58016088330	MetFORMIN Hydrochloride ER	oral	tablet, extended release	500 mg
58016088360	MetFORMIN Hydrochloride ER	oral	tablet, extended release	500 mg
58016088390	MetFORMIN Hydrochloride ER	oral	tablet, extended release	500 mg
58517004090	Unknown
58657064001	MetFORMIN Hydrochloride	oral	tablet	500 mg
58657064010	MetFORMIN Hydrochloride	oral	tablet	500 mg
58657064050	MetFORMIN Hydrochloride	oral	tablet	500 mg
58657064101	MetFORMIN Hydrochloride	oral	tablet	850 mg
58657064110	MetFORMIN Hydrochloride	oral	tablet	850 mg
58657064150	MetFORMIN Hydrochloride	oral	tablet	850 mg
58657064201	MetFORMIN Hydrochloride	oral	tablet	1000 mg
58657064210	MetFORMIN Hydrochloride	oral	tablet	1000 mg
58657064250	MetFORMIN Hydrochloride	oral	tablet	1000 mg
58864001528	MetFORMIN Hydrochloride	oral	tablet	500 mg
58864001530	Unknown
58864001560	Unknown
58864001590	Unknown
58864050730	Glucophage XR	oral	tablet, extended release	500 mg
58864069330	MetFORMIN Hydrochloride	oral	tablet	1000 mg
58864069360	Unknown
58864078930	MetFORMIN Hydrochloride	oral	tablet	850 mg
58864085130	MetFORMIN Hydrochloride ER	oral	tablet, extended release	500 mg
59630057460	Fortamet	oral	tablet, extended release	500 mg
59630057560	Fortamet	oral	tablet, extended release	1000 mg
59762432000	MetFORMIN Hydrochloride	oral	tablet	500 mg
59762432002	MetFORMIN Hydrochloride	oral	tablet	500 mg
59762432006	MetFORMIN Hydrochloride	oral	tablet	500 mg
59762432100	MetFORMIN Hydrochloride	oral	tablet	850 mg
59762432102	MetFORMIN Hydrochloride	oral	tablet	850 mg
59762432106	MetFORMIN Hydrochloride	oral	tablet	850 mg
59762432200	MetFORMIN Hydrochloride	oral	tablet	1000 mg
59762432202	MetFORMIN Hydrochloride	oral	tablet	1000 mg
59762432206	MetFORMIN Hydrochloride	oral	tablet	1000 mg
60429011101	MetFORMIN Hydrochloride	oral	tablet	500 mg
60429011110	MetFORMIN Hydrochloride	oral	tablet	500 mg
60429011112	MetFORMIN Hydrochloride	oral	tablet	500 mg
60429011118	MetFORMIN Hydrochloride	oral	tablet	500 mg
60429011127	MetFORMIN Hydrochloride	oral	tablet	500 mg
60429011136	MetFORMIN Hydrochloride	oral	tablet	500 mg
60429011145	MetFORMIN Hydrochloride	oral	tablet	500 mg
60429011160	MetFORMIN Hydrochloride	oral	tablet	500 mg
60429011190	MetFORMIN Hydrochloride	oral	tablet	500 mg
60429011201	MetFORMIN Hydrochloride	oral	tablet	850 mg
60429011205	MetFORMIN Hydrochloride	oral	tablet	850 mg
60429011218	MetFORMIN Hydrochloride	oral	tablet	850 mg
60429011227	MetFORMIN Hydrochloride	oral	tablet	850 mg
60429011260	MetFORMIN Hydrochloride	oral	tablet	850 mg
60429011290	MetFORMIN Hydrochloride	oral	tablet	850 mg
60429011301	MetFORMIN Hydrochloride	oral	tablet	1000 mg
60429011305	MetFORMIN Hydrochloride	oral	tablet	1000 mg
60429011310	Unknown
60429011318	MetFORMIN Hydrochloride	oral	tablet	1000 mg
60429011360	MetFORMIN Hydrochloride	oral	tablet	1000 mg
60429011390	MetFORMIN Hydrochloride	oral	tablet	1000 mg
60429028001	Unknown
60429028010	Unknown
60429028018	Unknown
60429072218	MetFORMIN Hydrochloride	oral	tablet	1000 mg
60429072260	MetFORMIN Hydrochloride	oral	tablet	1000 mg
60429072301	MetFORMIN Hydrochloride	oral	tablet	500 mg
60429072305	MetFORMIN Hydrochloride	oral	tablet	500 mg
60429072312	MetFORMIN Hydrochloride	oral	tablet	500 mg
60429072318	MetFORMIN Hydrochloride	oral	tablet	500 mg
60429072360	MetFORMIN Hydrochloride	oral	tablet	500 mg
60429072390	MetFORMIN Hydrochloride	oral	tablet	500 mg
60429072418	MetFORMIN Hydrochloride	oral	tablet	850 mg
60429072460	MetFORMIN Hydrochloride	oral	tablet	850 mg
60429072505	MetFORMIN (Eqv-Glucophage XR)	oral	tablet, extended release	500 mg
60429072518	MetFORMIN (Eqv-Glucophage XR)	oral	tablet, extended release	500 mg
60429072560	MetFORMIN (Eqv-Glucophage XR)	oral	tablet, extended release	500 mg
60429072590	MetFORMIN (Eqv-Glucophage XR)	oral	tablet, extended release	500 mg
60505019000	MetFORMIN Hydrochloride	oral	tablet	500 mg
60505019001	MetFORMIN Hydrochloride	oral	tablet	500 mg
60505019004	MetFORMIN Hydrochloride	oral	tablet	500 mg
60505019008	MetFORMIN Hydrochloride	oral	tablet	500 mg
60505019100	MetFORMIN Hydrochloride	oral	tablet	850 mg
60505019101	MetFORMIN Hydrochloride	oral	tablet	850 mg
60505019104	MetFORMIN Hydrochloride	oral	tablet	850 mg
60505019108	MetFORMIN Hydrochloride	oral	tablet	850 mg
60505019200	MetFORMIN Hydrochloride	oral	tablet	1000 mg
60505019201	MetFORMIN Hydrochloride	oral	tablet	1000 mg
60505019204	MetFORMIN Hydrochloride	oral	tablet	1000 mg
60505019208	MetFORMIN Hydrochloride	oral	tablet	1000 mg
60505026001	MetFORMIN (Eqv-Glucophage XR)	oral	tablet, extended release	500 mg
60505026002	MetFORMIN (Eqv-Glucophage XR)	oral	tablet, extended release	500 mg
60505026007	MetFORMIN (Eqv-Glucophage XR)	oral	tablet, extended release	500 mg
60505132901	MetFORMIN Hydrochloride ER	oral	tablet, extended release	750 mg
60687014301	MetFORMIN Hydrochloride	oral	tablet	850 mg
60687014311	MetFORMIN Hydrochloride	oral	tablet	850 mg
60687015501	MetFORMIN Hydrochloride	oral	tablet	500 mg
60687015511	MetFORMIN Hydrochloride	oral	tablet	500 mg
60687016201	MetFORMIN Hydrochloride	oral	tablet	1000 mg
60687016211	MetFORMIN Hydrochloride	oral	tablet	1000 mg
60687064001	MetFORMIN (Eqv-Glucophage XR)	oral	tablet, extended release	500 mg
60687064011	MetFORMIN (Eqv-Glucophage XR)	oral	tablet, extended release	500 mg
60760004260	Unknown
60760010090	Unknown
60760049760	Unknown
60760049790	Unknown
60760097360	Unknown
60760097398	Unknown
60760097460	Unknown
60760097490	Unknown
60760097560	Unknown
60760097590	Unknown
61073003005	Unknown
61073003105	Unknown
61073003205	Unknown
61442036101	MetFORMIN Hydrochloride	oral	tablet	500 mg
61442036105	MetFORMIN Hydrochloride	oral	tablet	500 mg
61442036110	MetFORMIN Hydrochloride	oral	tablet	500 mg
61442036201	MetFORMIN Hydrochloride	oral	tablet	850 mg
61442036205	MetFORMIN Hydrochloride	oral	tablet	850 mg
61442036301	MetFORMIN Hydrochloride	oral	tablet	1000 mg
61442036305	MetFORMIN Hydrochloride	oral	tablet	1000 mg
61919031360	Unknown
61919031390	Unknown
61919039730	Unknown
61919039760	Unknown
61919039782	Unknown
61919039790	Unknown
61919045060	Unknown
61919045090	Unknown
61919076960	Unknown
61919092260	Unknown
61919099060	Unknown
61919099090	Unknown
62022057101	MetFORMIN Hydrochloride ER	oral	tablet, extended release	500 mg
62022057110	MetFORMIN Hydrochloride ER	oral	tablet, extended release	500 mg
62022057460	Fortamet	oral	tablet, extended release	500 mg
62022057560	Fortamet	oral	tablet, extended release	1000 mg
62037057101	MetFORMIN (Eqv-Glucophage XR)	oral	tablet, extended release	500 mg
62037057110	MetFORMIN (Eqv-Glucophage XR)	oral	tablet, extended release	500 mg
62037057701	MetFORMIN Hydrochloride ER	oral	tablet, extended release	750 mg
62037057710	MetFORMIN Hydrochloride ER	oral	tablet, extended release	750 mg
62037067401	MetFORMIN Hydrochloride	oral	tablet	500 mg
62037067405	MetFORMIN Hydrochloride	oral	tablet	500 mg
62037067410	MetFORMIN Hydrochloride	oral	tablet	500 mg
62037067501	MetFORMIN Hydrochloride	oral	tablet	850 mg
62037067505	MetFORMIN Hydrochloride	oral	tablet	850 mg
62037067510	MetFORMIN Hydrochloride	oral	tablet	850 mg
62037067601	MetFORMIN Hydrochloride	oral	tablet	1000 mg
62037067605	MetFORMIN Hydrochloride	oral	tablet	1000 mg
62037067610	MetFORMIN Hydrochloride	oral	tablet	1000 mg
62135068005	MetFORMIN Hydrochloride	oral	tablet	500 mg
62135068018	MetFORMIN Hydrochloride	oral	tablet	500 mg
62135068090	MetFORMIN Hydrochloride	oral	tablet	500 mg
62135068318	MetFORMIN Hydrochloride	oral	tablet	850 mg
62135068330	MetFORMIN Hydrochloride	oral	tablet	850 mg
62135068390	MetFORMIN Hydrochloride	oral	tablet	850 mg
62135068405	MetFORMIN Hydrochloride	oral	tablet	1000 mg
62135068418	MetFORMIN Hydrochloride	oral	tablet	1000 mg
62135068490	MetFORMIN Hydrochloride	oral	tablet	1000 mg
62584018208	MetFORMIN Hydrochloride	oral	tablet	500 mg
62584025901	MetFORMIN Hydrochloride	oral	tablet	500 mg
62584025911	MetFORMIN Hydrochloride	oral	tablet	500 mg
62584025980	Unknown
62584025985	MetFORMIN Hydrochloride	oral	tablet	500 mg
62584033201	MetFORMIN Hydrochloride	oral	tablet	850 mg
62584033211	MetFORMIN Hydrochloride	oral	tablet	850 mg
62584045201	MetFORMIN Hydrochloride	oral	tablet	1000 mg
62584045211	MetFORMIN Hydrochloride	oral	tablet	1000 mg
62584045280	Unknown
62584045285	MetFORMIN Hydrochloride	oral	tablet	1000 mg
62682500501	Glucophage	oral	tablet	500 mg
62756014201	MetFORMIN (Eqv-Glucophage XR)	oral	tablet, extended release	500 mg
62756014202	MetFORMIN (Eqv-Glucophage XR)	oral	tablet, extended release	500 mg
62756014301	MetFORMIN Hydrochloride ER	oral	tablet, extended release	750 mg
63187077930	Unknown
63187077990	Unknown
63304020601	Riomet	oral	solution	500 mg/5 mL
63304020602	Riomet	oral	solution	500 mg/5 mL
63304076701	MetFORMIN Hydrochloride ER	oral	tablet, extended release	750 mg
63304086001	MetFORMIN Hydrochloride ER	oral	tablet, extended release	500 mg
63304086005	MetFORMIN Hydrochloride ER	oral	tablet, extended release	500 mg
63304086030	MetFORMIN Hydrochloride ER	oral	tablet, extended release	500 mg
63629139501	MetFORMIN Hydrochloride	oral	tablet	500 mg
63629139502	Unknown
63629139503	Unknown
63629139601	MetFORMIN Hydrochloride	oral	tablet	850 mg
63629139602	Unknown
63629139701	Unknown
63629139702	Unknown
63629139703	Unknown
63629139704	Unknown
63629139705	Unknown
63629250101	Unknown
63629250201	Unknown
63629288301	MetFORMIN (Eqv-Glucophage XR)	oral	tablet, extended release	500 mg
63629288302	Unknown
63629288303	Unknown
63629850101	Unknown
63629850201	Unknown
63629850301	Unknown
63629850401	Unknown
63629914601	MetFORMIN (Eqv-Glucophage XR)	oral	tablet, extended release	500 mg
63629914701	MetFORMIN Hydrochloride ER	oral	tablet, extended release	750 mg
63739029910	MetFORMIN Hydrochloride	oral	tablet	500 mg
63739030010	MetFORMIN Hydrochloride	oral	tablet	850 mg
63739030110	MetFORMIN Hydrochloride	oral	tablet	1000 mg
63739064010	MetFORMIN Hydrochloride	oral	tablet	500 mg
63739065510	MetFORMIN Hydrochloride	oral	tablet	850 mg
63739070210	MetFORMIN Hydrochloride	oral	tablet	850 mg
63739072010	MetFORMIN Hydrochloride	oral	tablet	850 mg
63874050101	MetFORMIN Hydrochloride	oral	tablet	500 mg
63874050104	Unknown
63874050110	Unknown
63874050114	Unknown
63874050120	Unknown
63874050124	Unknown
63874050128	Unknown
63874050130	MetFORMIN Hydrochloride	oral	tablet	500 mg
63874050160	MetFORMIN Hydrochloride	oral	tablet	500 mg
63874050190	Unknown
63874063501	MetFORMIN Hydrochloride	oral	tablet	850 mg
63874063510	MetFORMIN Hydrochloride	oral	tablet	850 mg
63874063520	MetFORMIN Hydrochloride	oral	tablet	850 mg
63874063528	MetFORMIN Hydrochloride	oral	tablet	850 mg
63874063530	MetFORMIN Hydrochloride	oral	tablet	850 mg
63874063560	MetFORMIN Hydrochloride	oral	tablet	850 mg
63874063590	MetFORMIN Hydrochloride	oral	tablet	850 mg
63874097401	Unknown
63874097430	Unknown
63874097460	MetFORMIN Hydrochloride	oral	tablet	1000 mg
64679052804	MetFORMIN Hydrochloride	oral	tablet	500 mg
64679052805	MetFORMIN Hydrochloride	oral	tablet	500 mg
64679052904	MetFORMIN Hydrochloride	oral	tablet	850 mg
64679052905	MetFORMIN Hydrochloride	oral	tablet	850 mg
64679053004	MetFORMIN Hydrochloride	oral	tablet	1000 mg
64679053005	MetFORMIN Hydrochloride	oral	tablet	1000 mg
65084041618	Unknown
65084041620	Unknown
65162017410	MetFORMIN Hydrochloride	oral	tablet	850 mg
65162017411	MetFORMIN Hydrochloride	oral	tablet	850 mg
65162017450	MetFORMIN Hydrochloride	oral	tablet	850 mg
65162017510	MetFORMIN Hydrochloride	oral	tablet	500 mg
65162017511	MetFORMIN Hydrochloride	oral	tablet	500 mg
65162017550	MetFORMIN Hydrochloride	oral	tablet	500 mg
65162017710	MetFORMIN Hydrochloride	oral	tablet	1000 mg
65162017711	MetFORMIN Hydrochloride	oral	tablet	1000 mg
65162017750	MetFORMIN Hydrochloride	oral	tablet	1000 mg
65162017809	MetFORMIN (Eqv-Glucophage XR)	oral	tablet, extended release	500 mg
65162017810	MetFORMIN (Eqv-Glucophage XR)	oral	tablet, extended release	500 mg
65162017811	MetFORMIN (Eqv-Glucophage XR)	oral	tablet, extended release	500 mg
65162017850	MetFORMIN (Eqv-Glucophage XR)	oral	tablet, extended release	500 mg
65162017910	MetFORMIN Hydrochloride ER	oral	tablet, extended release	750 mg
65162021810	MetFORMIN Hydrochloride	oral	tablet	500 mg
65162021811	MetFORMIN Hydrochloride	oral	tablet	500 mg
65162021850	MetFORMIN Hydrochloride	oral	tablet	500 mg
65162021910	MetFORMIN Hydrochloride	oral	tablet	850 mg
65162021911	MetFORMIN Hydrochloride	oral	tablet	850 mg
65162021950	MetFORMIN Hydrochloride	oral	tablet	850 mg
65162022010	MetFORMIN Hydrochloride	oral	tablet	1000 mg
65162022011	MetFORMIN Hydrochloride	oral	tablet	1000 mg
65162022050	MetFORMIN Hydrochloride	oral	tablet	1000 mg
65243023909	Unknown
65243023918	Unknown
65243023927	Unknown
65243028806	Unknown
65243028809	Unknown
65243028812	Unknown
65243028818	Unknown
65243028906	Unknown
65243028909	Unknown
65243028912	Unknown
65243028918	Unknown
65243037106	Unknown
65243037109	Unknown
65243037206	Unknown
65243037209	Unknown
65243037218	Unknown
65243037309	Unknown
65862000801	MetFORMIN Hydrochloride	oral	tablet	500 mg
65862000805	MetFORMIN Hydrochloride	oral	tablet	500 mg
65862000890	MetFORMIN Hydrochloride	oral	tablet	500 mg
65862000899	MetFORMIN Hydrochloride	oral	tablet	500 mg
65862000901	MetFORMIN Hydrochloride	oral	tablet	850 mg
65862000905	MetFORMIN Hydrochloride	oral	tablet	850 mg
65862000990	MetFORMIN Hydrochloride	oral	tablet	850 mg
65862001001	MetFORMIN Hydrochloride	oral	tablet	1000 mg
65862001005	MetFORMIN Hydrochloride	oral	tablet	1000 mg
65862001046	MetFORMIN Hydrochloride	oral	tablet	1000 mg
65862001090	Unknown
65862001099	MetFORMIN Hydrochloride	oral	tablet	1000 mg
65862029101	MetFORMIN (Eqv-Glucophage XR)	oral	tablet, extended release	500 mg
65862029105	MetFORMIN (Eqv-Glucophage XR)	oral	tablet, extended release	500 mg
65862029201	MetFORMIN Hydrochloride ER	oral	tablet, extended release	750 mg
66116028260	Unknown
66116029330	Unknown
66116045430	Unknown
66116069560	Unknown
66267049360	Unknown
66336027030	MetFORMIN Hydrochloride ER	oral	tablet, extended release	500 mg
66336027060	Unknown
66336027090	Unknown
66336029260	Glucophage XR	oral	tablet, extended release	500 mg
66336035830	MetFORMIN Hydrochloride	oral	tablet	1000 mg
66336035860	Unknown
66336035890	Unknown
66336088330	MetFORMIN Hydrochloride	oral	tablet	850 mg
66336088360	MetFORMIN Hydrochloride	oral	tablet	850 mg
66336088414	MetFORMIN Hydrochloride	oral	tablet	500 mg
66336088428	Unknown
66336088430	MetFORMIN Hydrochloride	oral	tablet	500 mg
66336088460	Unknown
66336088462	Unknown
66336088490	Unknown
66689001160	Unknown
67544004730	MetFORMIN Hydrochloride	oral	tablet	500 mg
67544004753	Unknown
67544004760	Unknown
67544004770	Unknown
67544004775	Unknown
67544004780	Unknown
67544004790	Unknown
67544004792	Unknown
67544004794	Unknown
67544004796	Unknown
67544010753	MetFORMIN Hydrochloride	oral	tablet	850 mg
67544010760	Unknown
67544010780	Unknown
67544010792	Unknown
67544016330	MetFORMIN Hydrochloride	oral	tablet	1000 mg
67544016345	Unknown
67544016353	Unknown
67544016360	Unknown
67544016380	Unknown
67544042160	Unknown
67544042180	MetFORMIN Hydrochloride	oral	tablet	850 mg
67544042192	Unknown
67544042230	Unknown
67544042253	Unknown
67544042260	Unknown
67544042270	Unknown
67544042275	Unknown
67544042280	Unknown
67544042290	Unknown
67544042292	Unknown
67544042294	Unknown
67544042296	Unknown
67544042430	MetFORMIN Hydrochloride	oral	tablet	500 mg
67544042453	Unknown
67544042460	Unknown
67544042470	Unknown
67544042475	Unknown
67544042480	Unknown
67544042490	Unknown
67544042492	Unknown
67544042494	Unknown
67544042496	Unknown
67544042845	Unknown
67544042853	Unknown
67544042860	Unknown
67544042880	Unknown
67544048653	Unknown
67544059653	Unknown
67544059660	Unknown
67544059680	Unknown
67544059696	Unknown
67544108180	Unknown
67544108194	Unknown
67544119853	Unknown
67544119860	Unknown
67544119880	Unknown
67544121653	Unknown
67544121660	Unknown
67544121680	Unknown
67544121692	Unknown
67544137980	Unknown
67544138360	Unknown
67544138380	Unknown
67767011501	Unknown
67877015901	MetFORMIN (Eqv-Glucophage XR)	oral	tablet, extended release	500 mg
67877015905	MetFORMIN (Eqv-Glucophage XR)	oral	tablet, extended release	500 mg
67877015910	MetFORMIN (Eqv-Glucophage XR)	oral	tablet, extended release	500 mg
67877021701	MetFORMIN Hydrochloride	oral	tablet	500 mg
67877021705	MetFORMIN Hydrochloride	oral	tablet	500 mg
67877021710	MetFORMIN Hydrochloride	oral	tablet	500 mg
67877021801	MetFORMIN Hydrochloride	oral	tablet	850 mg
67877021805	MetFORMIN Hydrochloride	oral	tablet	850 mg
67877021810	MetFORMIN Hydrochloride	oral	tablet	850 mg
67877022101	MetFORMIN Hydrochloride	oral	tablet	1000 mg
67877022105	MetFORMIN Hydrochloride	oral	tablet	1000 mg
67877022110	MetFORMIN Hydrochloride	oral	tablet	1000 mg
67877041301	MetFORMIN (Eqv-Glucophage XR)	oral	tablet, extended release	500 mg
67877041305	MetFORMIN (Eqv-Glucophage XR)	oral	tablet, extended release	500 mg
67877041390	MetFORMIN (Eqv-Glucophage XR)	oral	tablet, extended release	500 mg
67877041401	MetFORMIN Hydrochloride ER	oral	tablet, extended release	750 mg
67877056101	MetFORMIN Hydrochloride	oral	tablet	500 mg
67877056105	MetFORMIN Hydrochloride	oral	tablet	500 mg
67877056110	MetFORMIN Hydrochloride	oral	tablet	500 mg
67877056201	MetFORMIN Hydrochloride	oral	tablet	850 mg
67877056205	MetFORMIN Hydrochloride	oral	tablet	850 mg
67877056210	MetFORMIN Hydrochloride	oral	tablet	850 mg
67877056301	MetFORMIN Hydrochloride	oral	tablet	1000 mg
67877056305	MetFORMIN Hydrochloride	oral	tablet	1000 mg
67877056310	MetFORMIN Hydrochloride	oral	tablet	1000 mg
68012000213	Glumetza	oral	tablet, extended release	500 mg
68012000316	Glumetza	oral	tablet, extended release	1000 mg
68012000450	Glumetza	oral	tablet, extended release	500 mg
68030905601	Unknown
68084007201	MetFORMIN (Eqv-Glucophage XR)	oral	tablet, extended release	500 mg
68084007211	MetFORMIN (Eqv-Glucophage XR)	oral	tablet, extended release	500 mg
68084081932	MetFORMIN Hydrochloride ER	oral	tablet, extended release	1000 mg
68084081933	MetFORMIN Hydrochloride ER	oral	tablet, extended release	1000 mg
68115023030	MetFORMIN Hydrochloride	oral	tablet	1000 mg
68115023060	MetFORMIN Hydrochloride	oral	tablet	1000 mg
68115023100	MetFORMIN Hydrochloride	oral	tablet	500 mg
68115023130	MetFORMIN Hydrochloride	oral	tablet	500 mg
68115023160	MetFORMIN Hydrochloride	oral	tablet	500 mg
68115023190	Unknown
68115023230	MetFORMIN Hydrochloride	oral	tablet	850 mg
68115023245	Unknown
68115023260	Unknown
68180033607	MetFORMIN (Eqv-Fortamet)	oral	tablet, extended release	500 mg
68180033707	MetFORMIN (Eqv-Fortamet)	oral	tablet, extended release	1000 mg
68180033801	MetFORMIN (Eqv-Glumetza)	oral	tablet, extended release	500 mg
68180033901	MetFORMIN (Eqv-Glumetza)	oral	tablet, extended release	1000 mg
68180033909	MetFORMIN (Eqv-Glumetza)	oral	tablet, extended release	1000 mg
68258101601	Unknown
68258107701	Unknown
68382002705	MetFORMIN (Eqv-Glucophage XR)	oral	tablet, extended release	500 mg
68382002801	MetFORMIN Hydrochloride	oral	tablet	500 mg
68382002805	MetFORMIN Hydrochloride	oral	tablet	500 mg
68382002810	MetFORMIN Hydrochloride	oral	tablet	500 mg
68382002901	MetFORMIN Hydrochloride	oral	tablet	850 mg
68382002905	MetFORMIN Hydrochloride	oral	tablet	850 mg
68382002910	MetFORMIN Hydrochloride	oral	tablet	850 mg
68382003001	MetFORMIN Hydrochloride	oral	tablet	1000 mg
68382003005	MetFORMIN Hydrochloride	oral	tablet	1000 mg
68382003010	MetFORMIN Hydrochloride	oral	tablet	1000 mg
68382003905	MetFORMIN Hydrochloride ER	oral	tablet, extended release	750 mg
68382075801	MetFORMIN Hydrochloride	oral	tablet	500 mg
68382075805	MetFORMIN Hydrochloride	oral	tablet	500 mg
68382075810	MetFORMIN Hydrochloride	oral	tablet	500 mg
68382075901	MetFORMIN Hydrochloride	oral	tablet	850 mg
68382075905	MetFORMIN Hydrochloride	oral	tablet	850 mg
68382075910	MetFORMIN Hydrochloride	oral	tablet	850 mg
68382076001	MetFORMIN Hydrochloride	oral	tablet	1000 mg
68382076005	MetFORMIN Hydrochloride	oral	tablet	1000 mg
68382076010	MetFORMIN Hydrochloride	oral	tablet	1000 mg
68405801116	Unknown
68405801916	Unknown
68462015901	MetFORMIN Hydrochloride	oral	tablet	500 mg
68462015905	MetFORMIN Hydrochloride	oral	tablet	500 mg
68462015910	MetFORMIN Hydrochloride	oral	tablet	500 mg
68462015918	MetFORMIN Hydrochloride	oral	tablet	500 mg
68462015990	MetFORMIN Hydrochloride	oral	tablet	500 mg
68462016001	MetFORMIN Hydrochloride	oral	tablet	850 mg
68462016005	MetFORMIN Hydrochloride	oral	tablet	850 mg
68462016010	MetFORMIN Hydrochloride	oral	tablet	850 mg
68462016018	MetFORMIN Hydrochloride	oral	tablet	850 mg
68462016090	MetFORMIN Hydrochloride	oral	tablet	850 mg
68462016101	MetFORMIN Hydrochloride	oral	tablet	1000 mg
68462016105	MetFORMIN Hydrochloride	oral	tablet	1000 mg
68462016110	MetFORMIN Hydrochloride	oral	tablet	1000 mg
68462016118	MetFORMIN Hydrochloride	oral	tablet	1000 mg
68462016190	MetFORMIN Hydrochloride	oral	tablet	1000 mg
68462052001	MetFORMIN (Eqv-Glumetza)	oral	tablet, extended release	500 mg
68462052190	MetFORMIN (Eqv-Glumetza)	oral	tablet, extended release	1000 mg
68645011259	MetFORMIN Hydrochloride	oral	tablet	500 mg
68645012059	MetFORMIN Hydrochloride ER	oral	tablet, extended release	500 mg
68645029059	MetFORMIN Hydrochloride	oral	tablet	500 mg
68645030059	MetFORMIN Hydrochloride	oral	tablet	1000 mg
68645053959	MetFORMIN Hydrochloride	oral	tablet	500 mg
68645054459	MetFORMIN Hydrochloride	oral	tablet	500 mg
68645054559	MetFORMIN Hydrochloride	oral	tablet	1000 mg
68645054659	MetFORMIN Hydrochloride	oral	tablet	1000 mg
68645054759	MetFORMIN Hydrochloride	oral	tablet	850 mg
68645054859	MetFORMIN Hydrochloride	oral	tablet	850 mg
68645054959	MetFORMIN Hydrochloride	oral	tablet	850 mg
68645058259	MetFORMIN Hydrochloride	oral	tablet	500 mg
68645058359	MetFORMIN Hydrochloride	oral	tablet	850 mg
68645058459	MetFORMIN Hydrochloride	oral	tablet	1000 mg
68645059559	MetFORMIN (Eqv-Glucophage XR)	oral	tablet, extended release	500 mg
68682001710	MetFORMIN (Eqv-Glumetza)	oral	tablet, extended release	500 mg
68682001890	MetFORMIN (Eqv-Glumetza)	oral	tablet, extended release	1000 mg
68682002150	MetFORMIN (Eqv-Glumetza)	oral	tablet, extended release	500 mg
69367018001	MetFORMIN Hydrochloride	oral	tablet	500 mg
69367018005	MetFORMIN Hydrochloride	oral	tablet	500 mg
69367018010	MetFORMIN Hydrochloride	oral	tablet	500 mg
69367018101	MetFORMIN Hydrochloride	oral	tablet	850 mg
69367018105	MetFORMIN Hydrochloride	oral	tablet	850 mg
69367018201	MetFORMIN Hydrochloride	oral	tablet	1000 mg
69367018205	MetFORMIN Hydrochloride	oral	tablet	1000 mg
69367018210	MetFORMIN Hydrochloride	oral	tablet	1000 mg
70010006301	MetFORMIN Hydrochloride	oral	tablet	500 mg
70010006305	MetFORMIN Hydrochloride	oral	tablet	500 mg
70010006306	MetFORMIN Hydrochloride	oral	tablet	500 mg
70010006309	MetFORMIN Hydrochloride	oral	tablet	500 mg
70010006310	MetFORMIN Hydrochloride	oral	tablet	500 mg
70010006401	MetFORMIN Hydrochloride	oral	tablet	850 mg
70010006405	MetFORMIN Hydrochloride	oral	tablet	850 mg
70010006406	MetFORMIN Hydrochloride	oral	tablet	850 mg
70010006409	MetFORMIN Hydrochloride	oral	tablet	850 mg
70010006410	MetFORMIN Hydrochloride	oral	tablet	850 mg
70010006501	MetFORMIN Hydrochloride	oral	tablet	1000 mg
70010006505	MetFORMIN Hydrochloride	oral	tablet	1000 mg
70010006506	MetFORMIN Hydrochloride	oral	tablet	1000 mg
70010006509	MetFORMIN Hydrochloride	oral	tablet	1000 mg
70010006510	MetFORMIN Hydrochloride	oral	tablet	1000 mg
70010049101	MetFORMIN (Eqv-Glucophage XR)	oral	tablet, extended release	500 mg
70010049105	MetFORMIN (Eqv-Glucophage XR)	oral	tablet, extended release	500 mg
70010049109	MetFORMIN (Eqv-Glucophage XR)	oral	tablet, extended release	500 mg
70010049110	MetFORMIN (Eqv-Glucophage XR)	oral	tablet, extended release	500 mg
70010049201	MetFORMIN Hydrochloride ER	oral	tablet, extended release	750 mg
70010049205	MetFORMIN Hydrochloride ER	oral	tablet, extended release	750 mg
70010049210	Unknown
70010049601	MetFORMIN (Eqv-Glumetza)	oral	tablet, extended release	500 mg
70010049709	MetFORMIN (Eqv-Glumetza)	oral	tablet, extended release	1000 mg
70882012456	MetFORMIN Hydrochloride	oral	tablet	500 mg
70882012530	Unknown
70914000500	Unknown
70914000601	Unknown
70934006660	Unknown
70934008330	Unknown
70934011730	Unknown
70934013430	Unknown
70934013490	Unknown
70934013498	Unknown
70934013530	Unknown
70934013630	Unknown
70934013660	Unknown
70934013690	Unknown
70934020790	Unknown
70934021290	Unknown
70934031190	Unknown
70934039990	Unknown
70934040490	Unknown
70934042290	Unknown
70934042790	Unknown
70934076090	Unknown
70934078890	Unknown
70934078898	Unknown
71093013200	MetFORMIN Hydrochloride	oral	tablet	500 mg
71093013204	MetFORMIN Hydrochloride	oral	tablet	500 mg
71093013205	MetFORMIN Hydrochloride	oral	tablet	500 mg
71093013206	MetFORMIN Hydrochloride	oral	tablet	500 mg
71093013300	MetFORMIN Hydrochloride	oral	tablet	850 mg
71093013304	MetFORMIN Hydrochloride	oral	tablet	850 mg
71093013305	MetFORMIN Hydrochloride	oral	tablet	850 mg
71093013400	MetFORMIN Hydrochloride	oral	tablet	1000 mg
71093013404	MetFORMIN Hydrochloride	oral	tablet	1000 mg
71093013405	MetFORMIN Hydrochloride	oral	tablet	1000 mg
71205014230	Unknown
71205014260	Unknown
71205018690	Unknown
71205037230	Unknown
71205054800	Unknown
71205055560	Unknown
71205055590	Unknown
71205056290	Unknown
71205056760	Unknown
71205085900	MetFORMIN (Eqv-Fortamet)	oral	tablet, extended release	500 mg
71205085930	MetFORMIN (Eqv-Fortamet)	oral	tablet, extended release	500 mg
71205085955	MetFORMIN (Eqv-Fortamet)	oral	tablet, extended release	500 mg
71205085960	MetFORMIN (Eqv-Fortamet)	oral	tablet, extended release	500 mg
71205085964	MetFORMIN (Eqv-Fortamet)	oral	tablet, extended release	500 mg
71205085972	MetFORMIN (Eqv-Fortamet)	oral	tablet, extended release	500 mg
71205085978	MetFORMIN (Eqv-Fortamet)	oral	tablet, extended release	500 mg
71205085990	MetFORMIN (Eqv-Fortamet)	oral	tablet, extended release	500 mg
71205086000	MetFORMIN (Eqv-Fortamet)	oral	tablet, extended release	1000 mg
71205086030	MetFORMIN (Eqv-Fortamet)	oral	tablet, extended release	1000 mg
71205086055	MetFORMIN (Eqv-Fortamet)	oral	tablet, extended release	1000 mg
71205086060	MetFORMIN (Eqv-Fortamet)	oral	tablet, extended release	1000 mg
71205086064	MetFORMIN (Eqv-Fortamet)	oral	tablet, extended release	1000 mg
71205086072	MetFORMIN (Eqv-Fortamet)	oral	tablet, extended release	1000 mg
71205086090	MetFORMIN (Eqv-Fortamet)	oral	tablet, extended release	1000 mg
71205088200	MetFORMIN Hydrochloride	oral	tablet	500 mg
71205088211	MetFORMIN Hydrochloride	oral	tablet	500 mg
71205088230	MetFORMIN Hydrochloride	oral	tablet	500 mg
71205088255	MetFORMIN Hydrochloride	oral	tablet	500 mg
71205088260	MetFORMIN Hydrochloride	oral	tablet	500 mg
71205088264	MetFORMIN Hydrochloride	oral	tablet	500 mg
71205088272	MetFORMIN Hydrochloride	oral	tablet	500 mg
71205088278	MetFORMIN Hydrochloride	oral	tablet	500 mg
71205088290	MetFORMIN Hydrochloride	oral	tablet	500 mg
71205088300	MetFORMIN Hydrochloride	oral	tablet	850 mg
71205088311	MetFORMIN Hydrochloride	oral	tablet	850 mg
71205088330	MetFORMIN Hydrochloride	oral	tablet	850 mg
71205088355	MetFORMIN Hydrochloride	oral	tablet	850 mg
71205088360	MetFORMIN Hydrochloride	oral	tablet	850 mg
71205088364	MetFORMIN Hydrochloride	oral	tablet	850 mg
71205088372	MetFORMIN Hydrochloride	oral	tablet	850 mg
71205088378	MetFORMIN Hydrochloride	oral	tablet	850 mg
71205088390	MetFORMIN Hydrochloride	oral	tablet	850 mg
71205088400	MetFORMIN Hydrochloride	oral	tablet	1000 mg
71205088430	MetFORMIN Hydrochloride	oral	tablet	1000 mg
71205088455	MetFORMIN Hydrochloride	oral	tablet	1000 mg
71205088460	MetFORMIN Hydrochloride	oral	tablet	1000 mg
71205088464	MetFORMIN Hydrochloride	oral	tablet	1000 mg
71205088472	MetFORMIN Hydrochloride	oral	tablet	1000 mg
71205088478	MetFORMIN Hydrochloride	oral	tablet	1000 mg
71205088490	MetFORMIN Hydrochloride	oral	tablet	1000 mg
71610002060	Unknown
71610002080	Unknown
71610002094	Unknown
71610021080	Unknown
71610021253	Unknown
71610021260	Unknown
71610021280	Unknown
71610022130	Unknown
71610022145	Unknown
71610022153	Unknown
71610022160	Unknown
71610022173	Unknown
71610022180	Unknown
71610022186	Unknown
71610027860	Unknown
71610027880	Unknown
71610030480	Unknown
71610030494	Unknown
71610044153	Unknown
71610044730	Unknown
71610044753	Unknown
71610044760	Unknown
71610044770	Unknown
71610044780	Unknown
71610044794	MetFORMIN (Eqv-Glucophage XR)	oral	tablet, extended release	500 mg
71610045430	MetFORMIN (Eqv-Glucophage XR)	oral	tablet, extended release	500 mg
71610045453	MetFORMIN (Eqv-Glucophage XR)	oral	tablet, extended release	500 mg
71610045460	MetFORMIN (Eqv-Glucophage XR)	oral	tablet, extended release	500 mg
71610045470	MetFORMIN (Eqv-Glucophage XR)	oral	tablet, extended release	500 mg
71610045480	MetFORMIN (Eqv-Glucophage XR)	oral	tablet, extended release	500 mg
71610045492	MetFORMIN (Eqv-Glucophage XR)	oral	tablet, extended release	500 mg
71610045494	MetFORMIN (Eqv-Glucophage XR)	oral	tablet, extended release	500 mg
71610045730	MetFORMIN (Eqv-Glucophage XR)	oral	tablet, extended release	500 mg
71610045753	MetFORMIN (Eqv-Glucophage XR)	oral	tablet, extended release	500 mg
71610045760	MetFORMIN (Eqv-Glucophage XR)	oral	tablet, extended release	500 mg
71610045770	MetFORMIN (Eqv-Glucophage XR)	oral	tablet, extended release	500 mg
71610045780	MetFORMIN (Eqv-Glucophage XR)	oral	tablet, extended release	500 mg
71610045792	MetFORMIN (Eqv-Glucophage XR)	oral	tablet, extended release	500 mg
71610045794	MetFORMIN (Eqv-Glucophage XR)	oral	tablet, extended release	500 mg
71610046760	MetFORMIN Hydrochloride	oral	tablet	500 mg
71610046780	MetFORMIN Hydrochloride	oral	tablet	500 mg
71610053330	MetFORMIN (Eqv-Glucophage XR)	oral	tablet, extended release	500 mg
71610053353	MetFORMIN (Eqv-Glucophage XR)	oral	tablet, extended release	500 mg
71610053360	MetFORMIN (Eqv-Glucophage XR)	oral	tablet, extended release	500 mg
71610053370	Unknown
71610053380	Unknown
71610055430	MetFORMIN (Eqv-Glucophage XR)	oral	tablet, extended release	500 mg
71610055460	MetFORMIN (Eqv-Glucophage XR)	oral	tablet, extended release	500 mg
71610055470	MetFORMIN (Eqv-Glucophage XR)	oral	tablet, extended release	500 mg
71610055492	MetFORMIN (Eqv-Glucophage XR)	oral	tablet, extended release	500 mg
71610055494	MetFORMIN (Eqv-Glucophage XR)	oral	tablet, extended release	500 mg
71610057860	MetFORMIN (Eqv-Glucophage XR)	oral	tablet, extended release	500 mg
71610057870	MetFORMIN (Eqv-Glucophage XR)	oral	tablet, extended release	500 mg
71610057880	MetFORMIN (Eqv-Glucophage XR)	oral	tablet, extended release	500 mg
71610057894	MetFORMIN (Eqv-Glucophage XR)	oral	tablet, extended release	500 mg
71610058660	MetFORMIN (Eqv-Glucophage XR)	oral	tablet, extended release	500 mg
71610058670	MetFORMIN (Eqv-Glucophage XR)	oral	tablet, extended release	500 mg
71610058680	MetFORMIN (Eqv-Glucophage XR)	oral	tablet, extended release	500 mg
71610058694	MetFORMIN (Eqv-Glucophage XR)	oral	tablet, extended release	500 mg
71610058760	MetFORMIN (Eqv-Glucophage XR)	oral	tablet, extended release	500 mg
71610058770	MetFORMIN (Eqv-Glucophage XR)	oral	tablet, extended release	500 mg
71610058780	MetFORMIN (Eqv-Glucophage XR)	oral	tablet, extended release	500 mg
71610058794	MetFORMIN (Eqv-Glucophage XR)	oral	tablet, extended release	500 mg
71610061360	MetFORMIN (Eqv-Glucophage XR)	oral	tablet, extended release	500 mg
71610061380	MetFORMIN (Eqv-Glucophage XR)	oral	tablet, extended release	500 mg
71610061394	MetFORMIN (Eqv-Glucophage XR)	oral	tablet, extended release	500 mg
71610065230	MetFORMIN (Eqv-Glucophage XR)	oral	tablet, extended release	500 mg
71610065253	MetFORMIN (Eqv-Glucophage XR)	oral	tablet, extended release	500 mg
71610065260	MetFORMIN (Eqv-Glucophage XR)	oral	tablet, extended release	500 mg
71610065270	MetFORMIN (Eqv-Glucophage XR)	oral	tablet, extended release	500 mg
71610065280	MetFORMIN (Eqv-Glucophage XR)	oral	tablet, extended release	500 mg
71610065294	MetFORMIN (Eqv-Glucophage XR)	oral	tablet, extended release	500 mg
71709011006	Unknown
71709011007	Unknown
71709011106	Unknown
71709011107	Unknown
71709011206	Unknown
71709011207	Unknown
71717010411	MetFORMIN Hydrochloride	oral	tablet	500 mg
71717010510	MetFORMIN Hydrochloride	oral	tablet	850 mg
71717010550	MetFORMIN Hydrochloride	oral	tablet	850 mg
71717010611	MetFORMIN Hydrochloride	oral	tablet	1000 mg
71800000801	Unknown
72189006490	Unknown
72189015090	Unknown
72189021990	Unknown
72189022090	Unknown
72189022190	Unknown
72578003601	MetFORMIN Hydrochloride ER	oral	tablet, extended release	750 mg
72789000930	MetFORMIN (Eqv-Glucophage XR)	oral	tablet, extended release	500 mg
72789000960	MetFORMIN (Eqv-Glucophage XR)	oral	tablet, extended release	500 mg
72789000990	MetFORMIN (Eqv-Glucophage XR)	oral	tablet, extended release	500 mg
72789000993	MetFORMIN (Eqv-Glucophage XR)	oral	tablet, extended release	500 mg
72789005930	MetFORMIN (Eqv-Glucophage XR)	oral	tablet, extended release	500 mg
72789005960	MetFORMIN (Eqv-Glucophage XR)	oral	tablet, extended release	500 mg
72789005990	MetFORMIN (Eqv-Glucophage XR)	oral	tablet, extended release	500 mg
72789005993	MetFORMIN (Eqv-Glucophage XR)	oral	tablet, extended release	500 mg
72789009730	MetFORMIN Hydrochloride ER	oral	tablet, extended release	750 mg
72789009760	MetFORMIN Hydrochloride ER	oral	tablet, extended release	750 mg
72789010501	MetFORMIN (Eqv-Glucophage XR)	oral	tablet, extended release	500 mg
72789010582	MetFORMIN (Eqv-Glucophage XR)	oral	tablet, extended release	500 mg
72789010590	MetFORMIN (Eqv-Glucophage XR)	oral	tablet, extended release	500 mg
72789010593	MetFORMIN (Eqv-Glucophage XR)	oral	tablet, extended release	500 mg
72789010595	MetFORMIN (Eqv-Glucophage XR)	oral	tablet, extended release	500 mg
72789010601	MetFORMIN Hydrochloride ER	oral	tablet, extended release	750 mg
72789010682	MetFORMIN Hydrochloride ER	oral	tablet, extended release	750 mg
72789010690	MetFORMIN Hydrochloride ER	oral	tablet, extended release	750 mg
72789010693	MetFORMIN Hydrochloride ER	oral	tablet, extended release	750 mg
72789018921	MetFORMIN Hydrochloride	oral	tablet	1000 mg
72789018930	MetFORMIN Hydrochloride	oral	tablet	1000 mg
72789018960	MetFORMIN Hydrochloride	oral	tablet	1000 mg
72789018990	MetFORMIN Hydrochloride	oral	tablet	1000 mg
72789018993	MetFORMIN Hydrochloride	oral	tablet	1000 mg
72789018998	MetFORMIN Hydrochloride	oral	tablet	1000 mg
72789019220	MetFORMIN Hydrochloride	oral	tablet	500 mg
72789019230	MetFORMIN Hydrochloride	oral	tablet	500 mg
72789019260	MetFORMIN Hydrochloride	oral	tablet	500 mg
72789019290	MetFORMIN Hydrochloride	oral	tablet	500 mg
72789019293	MetFORMIN Hydrochloride	oral	tablet	500 mg
73317425601	Unknown
73317425809	Unknown
75834050001	MetFORMIN (Eqv-Glucophage XR)	oral	tablet, extended release	500 mg
75834050005	MetFORMIN (Eqv-Glucophage XR)	oral	tablet, extended release	500 mg
76385012810	MetFORMIN (Eqv-Glucophage XR)	oral	tablet, extended release	500 mg
76385012901	MetFORMIN Hydrochloride ER	oral	tablet, extended release	750 mg
76385012950	Unknown

## Sheet: Metformin combination therapies
code	description	route	form	strength
3422111	Kombiglyze XR	oral	tablet, extended release	500 mg-5 mg
3422216	Kombiglyze XR	oral	tablet, extended release	1000 mg-2.5 mg
3422311	Kombiglyze XR	oral	tablet, extended release	1000 mg-5 mg
6007861	Janumet XR	oral	tablet, extended release	500 mg-50 mg
6007862	Janumet XR	oral	tablet, extended release	500 mg-50 mg
6007882	Janumet XR	oral	tablet, extended release	500 mg-50 mg
6008061	Janumet XR	oral	tablet, extended release	1000 mg-50 mg
6008062	Janumet XR	oral	tablet, extended release	1000 mg-50 mg
6008082	Janumet XR	oral	tablet, extended release	1000 mg-50 mg
6008131	Janumet XR	oral	tablet, extended release	1000 mg-100 mg
6008154	Janumet XR	oral	tablet, extended release	1000 mg-100 mg
6008182	Janumet XR	oral	tablet, extended release	1000 mg-100 mg
6057501	Janumet	oral	tablet	500 mg-50 mg
6057552	Janumet	oral	tablet	500 mg-50 mg
6057561	Janumet	oral	tablet	500 mg-50 mg
6057562	Janumet	oral	tablet	500 mg-50 mg
6057582	Janumet	oral	tablet	500 mg-50 mg
6057752	Unknown
6057761	Janumet	oral	tablet	1000 mg-50 mg
6057762	Janumet	oral	tablet	1000 mg-50 mg
6057782	Janumet	oral	tablet	1000 mg-50 mg
6536903	Segluromet	oral	tablet	2.5 mg-500 mg
6536906	Segluromet	oral	tablet	2.5 mg-500 mg
6536907	Segluromet	oral	tablet	2.5 mg-500 mg
6537003	Segluromet	oral	tablet	7.5 mg-500 mg
6537006	Segluromet	oral	tablet	7.5 mg-500 mg
6537007	Segluromet	oral	tablet	7.5 mg-500 mg
6537303	Segluromet	oral	tablet	2.5 mg-1000 mg
6537306	Segluromet	oral	tablet	2.5 mg-1000 mg
6537307	Segluromet	oral	tablet	2.5 mg-1000 mg
6537403	Segluromet	oral	tablet	7.5 mg-1000 mg
6537406	Segluromet	oral	tablet	7.5 mg-1000 mg
6537407	Segluromet	oral	tablet	7.5 mg-1000 mg
7316318	Avandamet	oral	tablet	1000 mg-2 mg
7316418	Avandamet	oral	tablet	1000 mg-4 mg
7316618	Avandamet	oral	tablet	500 mg-1 mg
7316620	Avandamet	oral	tablet	500 mg-1 mg
7316718	Avandamet	oral	tablet	500 mg-2 mg
7316720	Avandamet	oral	tablet	500 mg-2 mg
7316818	Avandamet	oral	tablet	500 mg-4 mg
7316820	Avandamet	oral	tablet	500 mg-4 mg
87607211	Glucovance	oral	tablet	1.25 mg-250 mg
87607311	Glucovance	oral	tablet	2.5 mg-500 mg
87607411	Glucovance	oral	tablet	5 mg-500 mg
87607731	Metaglip	oral	tablet	2.5 mg-500 mg
87607831	Metaglip	oral	tablet	5 mg-500 mg
87608131	Metaglip	oral	tablet	2.5 mg-250 mg
93504906	Metformin HCl-Pioglitazone HCl	oral	tablet	500 mg-15 mg
93504986	Metformin HCl-Pioglitazone HCl	oral	tablet	500 mg-15 mg
93505006	Metformin HCl-Pioglitazone HCl	oral	tablet	850 mg-15 mg
93505086	Metformin HCl-Pioglitazone HCl	oral	tablet	850 mg-15 mg
93571001	Glyburide-Metformin	oral	tablet	1.25 mg-250 mg
93571005	Glyburide-Metformin	oral	tablet	1.25 mg-250 mg
93571019	Glyburide-Metformin	oral	tablet	1.25 mg-250 mg
93571083	Glyburide-Metformin	oral	tablet	1.25 mg-250 mg
93571093	Glyburide-Metformin	oral	tablet	1.25 mg-250 mg
93571101	Glyburide-Metformin	oral	tablet	2.5 mg-500 mg
93571105	Glyburide-Metformin	oral	tablet	2.5 mg-500 mg
93571119	Glyburide-Metformin	oral	tablet	2.5 mg-500 mg
93571193	Glyburide-Metformin	oral	tablet	2.5 mg-500 mg
93571201	Glyburide-Metformin	oral	tablet	5 mg-500 mg
93571205	Glyburide-Metformin	oral	tablet	5 mg-500 mg
93571219	Glyburide-Metformin	oral	tablet	5 mg-500 mg
93571293	Glyburide-Metformin	oral	tablet	5 mg-500 mg
93726001	Glyburide-Metformin	oral	tablet	1.25 mg-250 mg
93726101	Glyburide-Metformin	oral	tablet	2.5 mg-500 mg
93726105	Glyburide-Metformin	oral	tablet	2.5 mg-500 mg
93726201	Glyburide-Metformin	oral	tablet	5 mg-500 mg
93726205	Glyburide-Metformin	oral	tablet	5 mg-500 mg
93745501	Glipizide-Metformin	oral	tablet	2.5 mg-250 mg
93745601	Glipizide-Metformin	oral	tablet	2.5 mg-500 mg
93745701	Glipizide-Metformin	oral	tablet	5 mg-500 mg
93767706	Metformin HCl-Pioglitazone HCl	oral	tablet	500 mg-15 mg
93767786	Metformin HCl-Pioglitazone HCl	oral	tablet	500 mg-15 mg
93767806	Metformin HCl-Pioglitazone HCl	oral	tablet	850 mg-15 mg
93767886	Metformin HCl-Pioglitazone HCl	oral	tablet	850 mg-15 mg
115164801	Glyburide-Metformin	oral	tablet	1.25 mg-250 mg
115164901	Glyburide-Metformin	oral	tablet	2.5 mg-500 mg
115164902	Glyburide-Metformin	oral	tablet	2.5 mg-500 mg
115165001	Glyburide-Metformin	oral	tablet	5 mg-500 mg
115165002	Glyburide-Metformin	oral	tablet	5 mg-500 mg
169009201	PrandiMet	oral	tablet	500 mg-2 mg
169009301	PrandiMet	oral	tablet	500 mg-1 mg
172571000	Glyburide-Metformin	oral	tablet	1.25 mg-250 mg
172571010	Glyburide-Metformin	oral	tablet	1.25 mg-250 mg
172571060	Glyburide-Metformin	oral	tablet	1.25 mg-250 mg
172571070	Glyburide-Metformin	oral	tablet	1.25 mg-250 mg
172571084	Glyburide-Metformin	oral	tablet	1.25 mg-250 mg
172571100	Unknown
172571110	Glyburide-Metformin	oral	tablet	2.5 mg-500 mg
172571160	Glyburide-Metformin	oral	tablet	2.5 mg-500 mg
172571170	Glyburide-Metformin	oral	tablet	2.5 mg-500 mg
172571188	Glyburide-Metformin	oral	tablet	2.5 mg-500 mg
172571200	Unknown
172571210	Glyburide-Metformin	oral	tablet	5 mg-500 mg
172571260	Glyburide-Metformin	oral	tablet	5 mg-500 mg
172571270	Glyburide-Metformin	oral	tablet	5 mg-500 mg
172571288	Glyburide-Metformin	oral	tablet	5 mg-500 mg
173083718	Avandamet	oral	tablet	500 mg-2 mg
173083818	Avandamet	oral	tablet	1000 mg-2 mg
173083918	Avandamet	oral	tablet	500 mg-4 mg
173084018	Avandamet	oral	tablet	1000 mg-4 mg
228275111	Glyburide-Metformin	oral	tablet	1.25 mg-250 mg
228275150	Glyburide-Metformin	oral	tablet	1.25 mg-250 mg
228275211	Glyburide-Metformin	oral	tablet	2.5 mg-500 mg
228275250	Glyburide-Metformin	oral	tablet	2.5 mg-500 mg
228275311	Glyburide-Metformin	oral	tablet	5 mg-500 mg
228275350	Glyburide-Metformin	oral	tablet	5 mg-500 mg
247229130	Glyburide-Metformin	oral	tablet	1.25 mg-250 mg
247229160	Glyburide-Metformin	oral	tablet	1.25 mg-250 mg
247229230	Glyburide-Metformin	oral	tablet	2.5 mg-500 mg
247229260	Glyburide-Metformin	oral	tablet	2.5 mg-500 mg
247229330	Glyburide-Metformin	oral	tablet	5 mg-500 mg
247229360	Glyburide-Metformin	oral	tablet	5 mg-500 mg
310612560	Kombiglyze XR	oral	tablet, extended release	1000 mg-2.5 mg
310613530	Kombiglyze XR	oral	tablet, extended release	500 mg-5 mg
310614530	Kombiglyze XR	oral	tablet, extended release	1000 mg-5 mg
310622560	Xigduo XR	oral	tablet, extended release	2.5 mg-1000 mg
310625030	Xigduo XR	oral	tablet, extended release	5 mg-500 mg
310626030	Xigduo XR	oral	tablet, extended release	5 mg-1000 mg
310626060	Xigduo XR	oral	tablet, extended release	5 mg-1000 mg
310627030	Xigduo XR	oral	tablet, extended release	10 mg-500 mg
310628030	Xigduo XR	oral	tablet, extended release	10 mg-1000 mg
378155091	Metformin HCl-Pioglitazone HCl	oral	tablet	500 mg-15 mg
378157591	Metformin HCl-Pioglitazone HCl	oral	tablet	850 mg-15 mg
378313101	Glipizide-Metformin	oral	tablet	2.5 mg-250 mg
378313201	Glipizide-Metformin	oral	tablet	2.5 mg-500 mg
378313301	Glipizide-Metformin	oral	tablet	5 mg-500 mg
440758590	Unknown
440758790	Unknown
440758990	Unknown
555062502	Glipizide-Metformin	oral	tablet	2.5 mg-250 mg
555062602	Glipizide-Metformin	oral	tablet	2.5 mg-500 mg
555062702	Glipizide-Metformin	oral	tablet	5 mg-500 mg
591397101	Glipizide-Metformin	oral	tablet	2.5 mg-250 mg
591397201	Glipizide-Metformin	oral	tablet	2.5 mg-500 mg
591397301	Glipizide-Metformin	oral	tablet	5 mg-500 mg
597014618	Jentadueto	oral	tablet	2.5 mg-500 mg
597014660	Jentadueto	oral	tablet	2.5 mg-500 mg
597014718	Jentadueto	oral	tablet	2.5 mg-850 mg
597014760	Jentadueto	oral	tablet	2.5 mg-850 mg
597014818	Jentadueto	oral	tablet	2.5 mg-1000 mg
597014860	Jentadueto	oral	tablet	2.5 mg-1000 mg
597015918	Synjardy	oral	tablet	5 mg-500 mg
597015960	Synjardy	oral	tablet	5 mg-500 mg
597016818	Synjardy	oral	tablet	12.5 mg-1000 mg
597016860	Synjardy	oral	tablet	12.5 mg-1000 mg
597017518	Synjardy	oral	tablet	5 mg-1000 mg
597017560	Synjardy	oral	tablet	5 mg-1000 mg
597018018	Synjardy	oral	tablet	12.5 mg-500 mg
597018060	Synjardy	oral	tablet	12.5 mg-500 mg
597018066	Unknown
597027073	Jentadueto XR	oral	tablet, extended release	2.5 mg-1000 mg
597027094	Jentadueto XR	oral	tablet, extended release	2.5 mg-1000 mg
597027533	Jentadueto XR	oral	tablet, extended release	5 mg-1000 mg
597027581	Jentadueto XR	oral	tablet, extended release	5 mg-1000 mg
597028036	Unknown
597028073	Synjardy XR	oral	tablet, extended release	10 mg-1000 mg
597028090	Synjardy XR	oral	tablet, extended release	10 mg-1000 mg
597029020	Unknown
597029059	Synjardy XR	oral	tablet, extended release	5 mg-1000 mg
597029074	Synjardy XR	oral	tablet, extended release	5 mg-1000 mg
597029561	Unknown
597029578	Synjardy XR	oral	tablet, extended release	25 mg-1000 mg
597029588	Synjardy XR	oral	tablet, extended release	25 mg-1000 mg
597030020	Unknown
597030045	Synjardy XR	oral	tablet, extended release	12.5 mg-1000 mg
597030093	Synjardy XR	oral	tablet, extended release	12.5 mg-1000 mg
597038013	Trijardy XR	oral	tablet, extended release	10 mg-5 mg-1000 mg
597038068	Trijardy XR	oral	tablet, extended release	10 mg-5 mg-1000 mg
597038577	Trijardy XR	oral	tablet, extended release	12.5 mg-2.5 mg-1000 mg
597038586	Trijardy XR	oral	tablet, extended release	12.5 mg-2.5 mg-1000 mg
597039013	Trijardy XR	oral	tablet, extended release	25 mg-5 mg-1000 mg
597039071	Trijardy XR	oral	tablet, extended release	25 mg-5 mg-1000 mg
597039523	Trijardy XR	oral	tablet, extended release	5 mg-2.5 mg-1000 mg
597039582	Trijardy XR	oral	tablet, extended release	5 mg-2.5 mg-1000 mg
781517001	Glyburide-Metformin	oral	tablet	1.25 mg-250 mg
781517101	Glyburide-Metformin	oral	tablet	2.5 mg-500 mg
781517105	Glyburide-Metformin	oral	tablet	2.5 mg-500 mg
781517201	Glyburide-Metformin	oral	tablet	5 mg-500 mg
781517205	Glyburide-Metformin	oral	tablet	5 mg-500 mg
781530401	Glipizide-Metformin	oral	tablet	2.5 mg-250 mg
781530501	Glipizide-Metformin	oral	tablet	2.5 mg-500 mg
781530601	Glipizide-Metformin	oral	tablet	5 mg-500 mg
781562660	Metformin HCl-Pioglitazone HCl	oral	tablet	500 mg-15 mg
781562760	Metformin HCl-Pioglitazone HCl	oral	tablet	850 mg-15 mg
10544057930	Unknown
10544057990	Unknown
12280000360	Avandamet	oral	tablet	1000 mg-4 mg
12280000460	Avandamet	oral	tablet	500 mg-4 mg
12280002600	Glucovance	oral	tablet	2.5 mg-500 mg
12280002700	Glucovance	oral	tablet	5 mg-500 mg
13668028033	Metformin HCl-Pioglitazone HCl	oral	tablet	500 mg-15 mg
13668028060	Metformin HCl-Pioglitazone HCl	oral	tablet	500 mg-15 mg
13668028133	Metformin HCl-Pioglitazone HCl	oral	tablet	850 mg-15 mg
13668028160	Metformin HCl-Pioglitazone HCl	oral	tablet	850 mg-15 mg
21695056830	Glyburide-Metformin	oral	tablet	5 mg-500 mg
21695056860	Unknown
21695089400	Unknown
23155011501	Glipizide-Metformin	oral	tablet	2.5 mg-250 mg
23155011601	Glipizide-Metformin	oral	tablet	2.5 mg-500 mg
23155011701	Glipizide-Metformin	oral	tablet	5 mg-500 mg
23155023301	Glyburide-Metformin	oral	tablet	1.25 mg-250 mg
23155023305	Glyburide-Metformin	oral	tablet	1.25 mg-250 mg
23155023401	Glyburide-Metformin	oral	tablet	2.5 mg-500 mg
23155023405	Glyburide-Metformin	oral	tablet	2.5 mg-500 mg
23155023501	Glyburide-Metformin	oral	tablet	5 mg-500 mg
23155023505	Glyburide-Metformin	oral	tablet	5 mg-500 mg
23490744901	Glyburide-Metformin	oral	tablet	5 mg-500 mg
33342017609	Metformin HCl-Pioglitazone HCl	oral	tablet	500 mg-15 mg
33342017657	Metformin HCl-Pioglitazone HCl	oral	tablet	500 mg-15 mg
33342017709	Metformin HCl-Pioglitazone HCl	oral	tablet	850 mg-15 mg
33342017757	Metformin HCl-Pioglitazone HCl	oral	tablet	850 mg-15 mg
35356013060	Actoplus Met	oral	tablet	850 mg-15 mg
35356013660	Janumet	oral	tablet	500 mg-50 mg
35356089730	Unknown
35356089760	Unknown
35356089790	Unknown
35356093230	Unknown
35356093260	Unknown
35356093290	Unknown
35356097030	Unknown
35356097060	Unknown
35356097090	Unknown
42254007130	Unknown
42291030501	Glipizide-Metformin	oral	tablet	2.5 mg-500 mg
42291030601	Glipizide-Metformin	oral	tablet	5 mg-500 mg
42291051260	Metformin HCl-Pioglitazone HCl	oral	tablet	500 mg-15 mg
42291051360	Metformin HCl-Pioglitazone HCl	oral	tablet	850 mg-15 mg
42291069360	Metformin HCl-Pioglitazone HCl	oral	tablet	500 mg-15 mg
42291069460	Metformin HCl-Pioglitazone HCl	oral	tablet	850 mg-15 mg
43063039786	Glyburide-Metformin	oral	tablet	5 mg-500 mg
45802016972	Alogliptin-Metformin	oral	tablet	12.5 mg-500 mg
45802021172	Alogliptin-Metformin	oral	tablet	12.5 mg-1000 mg
45963075302	Glyburide-Metformin	oral	tablet	5 mg-500 mg
49884096701	Glyburide-Metformin	oral	tablet	2.5 mg-500 mg
49884096705	Glyburide-Metformin	oral	tablet	1.25 mg-250 mg
49884096801	Glyburide-Metformin	oral	tablet	2.5 mg-500 mg
49884096805	Glyburide-Metformin	oral	tablet	2.5 mg-500 mg
49884096901	Glyburide-Metformin	oral	tablet	5 mg-500 mg
49884096905	Glyburide-Metformin	oral	tablet	5 mg-500 mg
49999040130	Glyburide-Metformin	oral	tablet	5 mg-500 mg
49999040160	Glyburide-Metformin	oral	tablet	5 mg-500 mg
49999040190	Unknown
49999066030	Glucovance	oral	tablet	5 mg-500 mg
49999066060	Glucovance	oral	tablet	5 mg-500 mg
50090088700	Unknown
50090088702	Unknown
50090088800	Unknown
50090088801	Unknown
50090088802	Unknown
50090088803	Unknown
50090088804	Unknown
50090108200	Unknown
50090155000	Unknown
50090203000	Unknown
50090203003	Unknown
50090203100	Unknown
50090249200	Unknown
50090255600	Unknown
50268035611	Glyburide-Metformin	oral	tablet	2.5 mg-500 mg
50268035615	Glyburide-Metformin	oral	tablet	2.5 mg-500 mg
50268035711	Glyburide-Metformin	oral	tablet	5 mg-500 mg
50268035715	Glyburide-Metformin	oral	tablet	5 mg-500 mg
50458054060	Invokamet	oral	tablet	50 mg-500 mg
50458054160	Invokamet	oral	tablet	50 mg-1000 mg
50458054260	Invokamet	oral	tablet	150 mg-500 mg
50458054360	Invokamet	oral	tablet	150 mg-1000 mg
50458094001	Invokamet XR	oral	tablet, extended release	50 mg-500 mg
50458094101	Invokamet XR	oral	tablet, extended release	50 mg-1000 mg
50458094201	Invokamet XR	oral	tablet, extended release	150 mg-500 mg
50458094301	Invokamet XR	oral	tablet, extended release	150 mg-1000 mg
51138047030	Unknown
51138047130	Unknown
51138047230	Unknown
51138047330	Unknown
51138047430	Unknown
51138047530	Unknown
51138049520	Unknown
51138049530	Unknown
51138049630	Unknown
51138049730	Unknown
51138049830	Unknown
51138052630	Unknown
51138052730	Unknown
54569521000	Unknown
54569521001	Unknown
54569521100	Unknown
54569521101	Unknown
54569561800	Glyburide-Metformin	oral	tablet	2.5 mg-500 mg
54569561801	Glyburide-Metformin	oral	tablet	2.5 mg-500 mg
54569561802	Glyburide-Metformin	oral	tablet	2.5 mg-500 mg
54569561803	Unknown
54569561900	Glyburide-Metformin	oral	tablet	5 mg-500 mg
54569561901	Glyburide-Metformin	oral	tablet	5 mg-500 mg
54569561902	Glyburide-Metformin	oral	tablet	5 mg-500 mg
54569561903	Unknown
54569561904	Unknown
54569599100	Glipizide-Metformin	oral	tablet	2.5 mg-250 mg
54569599200	Glipizide-Metformin	oral	tablet	2.5 mg-500 mg
54569599201	Unknown
54569599300	Glipizide-Metformin	oral	tablet	5 mg-500 mg
54569599301	Unknown
54868079500	Glipizide-Metformin	oral	tablet	2.5 mg-250 mg
54868109700	Janumet	oral	tablet	1000 mg-50 mg
54868109701	Unknown
54868452900	Glucovance	oral	tablet	5 mg-500 mg
54868452901	Glucovance	oral	tablet	5 mg-500 mg
54868452902	Glucovance	oral	tablet	5 mg-500 mg
54868452903	Glucovance	oral	tablet	5 mg-500 mg
54868460900	Glucovance	oral	tablet	2.5 mg-500 mg
54868460901	Unknown
54868490600	Glucovance	oral	tablet	1.25 mg-250 mg
54868496500	Avandamet	oral	tablet	500 mg-2 mg
54868496501	Avandamet	oral	tablet	500 mg-2 mg
54868496502	Avandamet	oral	tablet	500 mg-2 mg
54868514800	Glyburide-Metformin	oral	tablet	2.5 mg-500 mg
54868514801	Glyburide-Metformin	oral	tablet	2.5 mg-500 mg
54868514802	Glyburide-Metformin	oral	tablet	2.5 mg-500 mg
54868514803	Unknown
54868514804	Unknown
54868515700	Avandamet	oral	tablet	500 mg-4 mg
54868515701	Avandamet	oral	tablet	500 mg-4 mg
54868518500	Glyburide-Metformin	oral	tablet	1.25 mg-250 mg
54868518501	Glyburide-Metformin	oral	tablet	1.25 mg-250 mg
54868518502	Glyburide-Metformin	oral	tablet	1.25 mg-250 mg
54868518503	Glyburide-Metformin	oral	tablet	1.25 mg-250 mg
54868518800	Glipizide-Metformin	oral	tablet	2.5 mg-500 mg
54868518801	Glipizide-Metformin	oral	tablet	2.5 mg-500 mg
54868518802	Glipizide-Metformin	oral	tablet	2.5 mg-500 mg
54868524300	Glyburide-Metformin	oral	tablet	5 mg-500 mg
54868524301	Glyburide-Metformin	oral	tablet	5 mg-500 mg
54868524302	Glyburide-Metformin	oral	tablet	5 mg-500 mg
54868524303	Glyburide-Metformin	oral	tablet	5 mg-500 mg
54868524304	Glyburide-Metformin	oral	tablet	5 mg-500 mg
54868526200	Avandamet	oral	tablet	1000 mg-4 mg
54868526201	Avandamet	oral	tablet	1000 mg-4 mg
54868528800	Metaglip	oral	tablet	5 mg-500 mg
54868528801	Metaglip	oral	tablet	5 mg-500 mg
54868528802	Metaglip	oral	tablet	5 mg-500 mg
54868537600	Avandamet	oral	tablet	1000 mg-2 mg
54868537900	Avandamet	oral	tablet	500 mg-1 mg
54868539900	Metaglip	oral	tablet	2.5 mg-500 mg
54868539901	Metaglip	oral	tablet	2.5 mg-500 mg
54868546700	Glipizide-Metformin	oral	tablet	5 mg-500 mg
54868546701	Glipizide-Metformin	oral	tablet	5 mg-500 mg
54868546702	Glipizide-Metformin	oral	tablet	5 mg-500 mg
54868550000	Actoplus Met	oral	tablet	500 mg-15 mg
54868550001	Actoplus Met	oral	tablet	500 mg-15 mg
54868550002	Unknown
54868555300	Actoplus Met	oral	tablet	850 mg-15 mg
54868555301	Actoplus Met	oral	tablet	850 mg-15 mg
54868597300	Janumet	oral	tablet	500 mg-50 mg
55111069501	Glyburide-Metformin	oral	tablet	1.25 mg-250 mg
55111069601	Glyburide-Metformin	oral	tablet	2.5 mg-500 mg
55111069610	Glyburide-Metformin	oral	tablet	2.5 mg-500 mg
55111069701	Glyburide-Metformin	oral	tablet	5 mg-500 mg
55111069710	Glyburide-Metformin	oral	tablet	5 mg-500 mg
55289028130	Glyburide-Metformin	oral	tablet	5 mg-500 mg
55289028160	Glyburide-Metformin	oral	tablet	5 mg-500 mg
55289028186	Glyburide-Metformin	oral	tablet	5 mg-500 mg
55289028190	Glyburide-Metformin	oral	tablet	5 mg-500 mg
55700061290	Unknown
55887017330	Glyburide-Metformin	oral	tablet	1.25 mg-250 mg
55887036830	Glyburide-Metformin	oral	tablet	5 mg-500 mg
55887036860	Glyburide-Metformin	oral	tablet	5 mg-500 mg
55887036890	Glyburide-Metformin	oral	tablet	5 mg-500 mg
55887036896	Glyburide-Metformin	oral	tablet	5 mg-500 mg
55887084530	Glyburide-Metformin	oral	tablet	2.5 mg-500 mg
55887084560	Glyburide-Metformin	oral	tablet	2.5 mg-500 mg
57237002301	Glyburide-Metformin	oral	tablet	1.25 mg-250 mg
57237002305	Glyburide-Metformin	oral	tablet	1.25 mg-250 mg
57237002401	Glyburide-Metformin	oral	tablet	2.5 mg-500 mg
57237002405	Glyburide-Metformin	oral	tablet	2.5 mg-500 mg
57237002501	Glyburide-Metformin	oral	tablet	5 mg-500 mg
57237002505	Glyburide-Metformin	oral	tablet	5 mg-500 mg
57237021760	Metformin HCl-Pioglitazone HCl	oral	tablet	500 mg-15 mg
57237021781	Metformin HCl-Pioglitazone HCl	oral	tablet	500 mg-15 mg
57237021860	Metformin HCl-Pioglitazone HCl	oral	tablet	850 mg-15 mg
57237021881	Metformin HCl-Pioglitazone HCl	oral	tablet	850 mg-15 mg
57664072488	Glipizide-Metformin	oral	tablet	5 mg-500 mg
57664072588	Glipizide-Metformin	oral	tablet	2.5 mg-500 mg
57664072788	Glipizide-Metformin	oral	tablet	2.5 mg-250 mg
57866799101	Glucovance	oral	tablet	5 mg-500 mg
58016005800	Glyburide-Metformin	oral	tablet	1.25 mg-250 mg
58016005830	Glyburide-Metformin	oral	tablet	1.25 mg-250 mg
58016005860	Glyburide-Metformin	oral	tablet	1.25 mg-250 mg
58016005890	Glyburide-Metformin	oral	tablet	1.25 mg-250 mg
58016041100	Glyburide-Metformin	oral	tablet	5 mg-500 mg
58016041102	Glyburide-Metformin	oral	tablet	5 mg-500 mg
58016041130	Glyburide-Metformin	oral	tablet	5 mg-500 mg
58016041160	Glyburide-Metformin	oral	tablet	5 mg-500 mg
58016041190	Glyburide-Metformin	oral	tablet	5 mg-500 mg
58864095230	Glyburide-Metformin	oral	tablet	2.5 mg-500 mg
58864095330	Glyburide-Metformin	oral	tablet	5 mg-500 mg
59762233005	Glyburide-Metformin	oral	tablet	1.25 mg-250 mg
59762233007	Glyburide-Metformin	oral	tablet	1.25 mg-250 mg
59762233106	Glyburide-Metformin	oral	tablet	2.5 mg-500 mg
59762233108	Glyburide-Metformin	oral	tablet	2.5 mg-500 mg
59762233206	Glyburide-Metformin	oral	tablet	5 mg-500 mg
59762233208	Glyburide-Metformin	oral	tablet	5 mg-500 mg
60760017530	Unknown
60760017630	Unknown
61919041860	Unknown
63629139201	Glyburide-Metformin	oral	tablet	2.5 mg-500 mg
63629139202	Glyburide-Metformin	oral	tablet	2.5 mg-500 mg
63629139203	Glyburide-Metformin	oral	tablet	2.5 mg-500 mg
63629279301	Glyburide-Metformin	oral	tablet	5 mg-500 mg
63629279302	Glyburide-Metformin	oral	tablet	5 mg-500 mg
63629279303	Glyburide-Metformin	oral	tablet	5 mg-500 mg
63629279304	Glyburide-Metformin	oral	tablet	5 mg-500 mg
63629279305	Unknown
63629399801	Unknown
63874093901	Glyburide-Metformin	oral	tablet	5 mg-500 mg
63874093910	Glyburide-Metformin	oral	tablet	5 mg-500 mg
63874093930	Glyburide-Metformin	oral	tablet	5 mg-500 mg
63874093960	Glyburide-Metformin	oral	tablet	5 mg-500 mg
64764015518	Actoplus Met	oral	tablet	500 mg-15 mg
64764015560	Actoplus Met	oral	tablet	500 mg-15 mg
64764015818	Actoplus Met	oral	tablet	850 mg-15 mg
64764015860	Actoplus Met	oral	tablet	850 mg-15 mg
64764031030	Actoplus Met XR	oral	tablet, extended release	1000 mg-30 mg
64764033560	Kazano	oral	tablet	12.5 mg-500 mg
64764033760	Kazano	oral	tablet	12.5 mg-1000 mg
64764051030	Actoplus Met XR	oral	tablet, extended release	1000 mg-15 mg
65862008001	Glyburide-Metformin	oral	tablet	1.25 mg-250 mg
65862008005	Glyburide-Metformin	oral	tablet	1.25 mg-250 mg
65862008101	Glyburide-Metformin	oral	tablet	2.5 mg-500 mg
65862008105	Glyburide-Metformin	oral	tablet	2.5 mg-500 mg
65862008201	Glyburide-Metformin	oral	tablet	5 mg-500 mg
65862008205	Glyburide-Metformin	oral	tablet	5 mg-500 mg
65862052518	Metformin HCl-Pioglitazone HCl	oral	tablet	500 mg-15 mg
65862052560	Metformin HCl-Pioglitazone HCl	oral	tablet	500 mg-15 mg
65862052618	Metformin HCl-Pioglitazone HCl	oral	tablet	850 mg-15 mg
65862052660	Metformin HCl-Pioglitazone HCl	oral	tablet	850 mg-15 mg
66116023330	Unknown
66336031930	Glucovance	oral	tablet	5 mg-500 mg
66336078430	Glyburide-Metformin	oral	tablet	5 mg-500 mg
66336078460	Unknown
66336078490	Unknown
67263033960	Unknown
67544029670	Glucovance	oral	tablet	5 mg-500 mg
67544036470	Unknown
67544041770	Glyburide-Metformin	oral	tablet	5 mg-500 mg
67544051170	Unknown
67544051194	Unknown
67544112970	Unknown
68030799101	Unknown
68084013601	Glyburide-Metformin	oral	tablet	1.25 mg-250 mg
68084013611	Glyburide-Metformin	oral	tablet	1.25 mg-250 mg
68084013701	Glyburide-Metformin	oral	tablet	2.5 mg-500 mg
68084013711	Glyburide-Metformin	oral	tablet	2.5 mg-500 mg
68084013801	Glyburide-Metformin	oral	tablet	5 mg-500 mg
68084013811	Glyburide-Metformin	oral	tablet	5 mg-500 mg
68084074525	Glyburide-Metformin	oral	tablet	5 mg-500 mg
68084074595	Unknown
68115015830	Glucovance	oral	tablet	2.5 mg-500 mg
68115015860	Glucovance	oral	tablet	2.5 mg-500 mg
68115015930	Glucovance	oral	tablet	5 mg-500 mg
68115015960	Glucovance	oral	tablet	5 mg-500 mg
68115089160	Avandamet	oral	tablet	500 mg-2 mg
68180049001	Repaglinide-Metformin	oral	tablet	500 mg-1 mg
68180049101	Repaglinide-Metformin	oral	tablet	500 mg-2 mg
68382018401	Glipizide-Metformin	oral	tablet	2.5 mg-250 mg
68382018501	Glipizide-Metformin	oral	tablet	2.5 mg-500 mg
68382018601	Glipizide-Metformin	oral	tablet	5 mg-500 mg
68382065301	Glyburide-Metformin	oral	tablet	1.25 mg-250 mg
68382065305	Glyburide-Metformin	oral	tablet	1.25 mg-250 mg
68382065401	Glyburide-Metformin	oral	tablet	2.5 mg-500 mg
68382065405	Glyburide-Metformin	oral	tablet	2.5 mg-500 mg
68382065501	Glyburide-Metformin	oral	tablet	5 mg-500 mg
68382065505	Glyburide-Metformin	oral	tablet	5 mg-500 mg
70882010556	Metformin HCl-Pioglitazone HCl	oral	tablet	500 mg-15 mg
71205027090	Unknown
